# Supplementary material for: Post-operative atrial fibrillation examined using whole-genome RNA sequencing in human left atrial tissue
Source: BMC Med Genomics. 2017 May 2;10:25. doi: 10.1186/s12920-017-0270-5 (PMC5414158; doi:10.1186/s12920-017-0270-5)
Supplement: Additional file 1: — All cis eQTL relationships in LA at false discovery rate (FDR)-adjusted p-value <0.05. Location is in hg19 coordinates. Mean gene expression is in normalized FPM (fragments per million mapped fragments). (TXT 2516 kb) [file 12920_2017_270_MOESM1_ESM.txt]

SNP	Gene	Statistic	p-value	FDR_p-value	Beta-value	Gene_Chr	GeneLocation1	GeneLocation2	MeanExpression	SNPlocation	Distance_SNP_gene	rs
kgp22812576	XRRA1	33.1057153320491	3.0073184785015e-40	2.87902326489015e-34	5.57198064026743	chr11	74551955	74660232	7.36142096709819	74494074	112019.5	rs78042921
rs4483614	XRRA1	33.1057153320491	3.0073184785015e-40	2.87902326489015e-34	5.57198064026743	chr11	74551955	74660232	7.36142096709819	74525852	80241.5	rs4483614
rs2298746	XRRA1	33.1057153320491	3.0073184785015e-40	2.87902326489015e-34	5.57198064026743	chr11	74551955	74660232	7.36142096709819	74553834	52259.5	rs2298746
kgp5437465	XRRA1	33.1057153320491	3.0073184785015e-40	2.87902326489015e-34	5.57198064026743	chr11	74551955	74660232	7.36142096709819	74563077	43016.5	rs2304683
kgp2382505	XRRA1	33.1057153320491	3.0073184785015e-40	2.87902326489015e-34	5.57198064026743	chr11	74551955	74660232	7.36142096709819	74569939	36154.5	rs7105085
rs1060817	LOC253039	27.0259407901709	2.7335665887978e-35	1.30847495227655e-29	13.3396469768065	chr9	123605320	123616651	20.6633774155997	123583192	27793.5	rs1060817
rs10760117	LOC253039	27.0259407901709	2.7335665887978e-35	1.30847495227655e-29	13.3396469768065	chr9	123605320	123616651	20.6633774155997	123586737	24248.5	rs10760117
rs4837796	LOC253039	27.0259407901709	2.7335665887978e-35	1.30847495227655e-29	13.3396469768065	chr9	123605320	123616651	20.6633774155997	123610288	697.5	rs4837796
kgp2234296	MGC57346	6.41119194679316	2.50245062659428e-08	0.000136259717603643	1.76683930126973	chr17	1151952	43715329	7.47019936859488	43713925	21280284.5	rs241041
kgp2234296	LRRC37A	5.30699041175987	1.7012967645967e-06	0.00456630436511906	0.480944405303011	chr17	415627	44415160	1.16615244696079	43713925	21298531.5	rs241041
kgp2234296	C17orf69	7.03295143848683	2.19790320030666e-09	1.61574331383331e-05	2.46437025312687	chr17	1143726	43723595	6.64051105767585	43713925	21280264.5	rs241041
kgp2234296	LRRC37A2	7.7522971908242	1.29749054314124e-10	1.22818168897826e-06	2.70921088725383	chr17	197706	44633014	5.60368270248694	43713925	21298565	rs241041
kgp2234296	LRRC37A4	-4.92697537684048	6.9022109509707e-06	0.0139190564966497	-3.25812343643581	chr17	197721	43597889	18.2351144451624	43713925	21816120	rs241041
kgp2234296	LOC644246	19.9379475460742	3.73864603975919e-28	4.86057632983053e-23	3.64278508306052	chr17	592236	44274089	3.05163814167838	43713925	21280762.5	rs241041
kgp2234296	LOC644172	26.1372396954518	1.74129377987095e-34	5.09363691811297e-29	2.04740184105634	chr17	1188439	43679748	0.692737129415551	43713925	21279831.5	rs241041
kgp3189032	LRRC37A2	7.7522971908242	1.29749054314124e-10	1.22818168897826e-06	2.70921088725383	chr17	197706	44633014	5.60368270248694	43714850	21299490	rs2942168
kgp3189032	LRRC37A4	-4.92697537684048	6.9022109509707e-06	0.0139190564966497	-3.25812343643581	chr17	197721	43597889	18.2351144451624	43714850	21817045	rs2942168
kgp3189032	LRRC37A	5.30699041175987	1.7012967645967e-06	0.00456630436511906	0.480944405303011	chr17	415627	44415160	1.16615244696079	43714850	21299456.5	rs2942168
kgp3189032	MGC57346	6.41119194679316	2.50245062659428e-08	0.000136259717603643	1.76683930126973	chr17	1151952	43715329	7.47019936859488	43714850	21281209.5	rs2942168
kgp3189032	LOC644246	19.9379475460742	3.73864603975919e-28	4.86057632983053e-23	3.64278508306052	chr17	592236	44274089	3.05163814167838	43714850	21281687.5	rs2942168
kgp3189032	C17orf69	7.03295143848683	2.19790320030666e-09	1.61574331383331e-05	2.46437025312687	chr17	1143726	43723595	6.64051105767585	43714850	21281189.5	rs2942168
kgp3189032	LOC644172	26.1372396954518	1.74129377987095e-34	5.09363691811297e-29	2.04740184105634	chr17	1188439	43679748	0.692737129415551	43714850	21280756.5	rs2942168
kgp4886152	C17orf69	7.03295143848683	2.19790320030666e-09	1.61574331383331e-05	2.46437025312687	chr17	1143726	43723595	6.64051105767585	43719143	21285482.5	rs393152
kgp4886152	LRRC37A	5.30699041175987	1.7012967645967e-06	0.00456630436511906	0.480944405303011	chr17	415627	44415160	1.16615244696079	43719143	21303749.5	rs393152
kgp4886152	LRRC37A4	-4.92697537684048	6.9022109509707e-06	0.0139190564966497	-3.25812343643581	chr17	197721	43597889	18.2351144451624	43719143	21821338	rs393152
kgp4886152	MGC57346	6.41119194679316	2.50245062659428e-08	0.000136259717603643	1.76683930126973	chr17	1151952	43715329	7.47019936859488	43719143	21285502.5	rs393152
kgp4886152	LOC644172	26.1372396954518	1.74129377987095e-34	5.09363691811297e-29	2.04740184105634	chr17	1188439	43679748	0.692737129415551	43719143	21285049.5	rs393152
kgp4886152	LRRC37A2	7.7522971908242	1.29749054314124e-10	1.22818168897826e-06	2.70921088725383	chr17	197706	44633014	5.60368270248694	43719143	21303783	rs393152
kgp4886152	LOC644246	19.9379475460742	3.73864603975919e-28	4.86057632983053e-23	3.64278508306052	chr17	592236	44274089	3.05163814167838	43719143	21285980.5	rs393152
kgp22741116	MGC57346	6.41119194679316	2.50245062659428e-08	0.000136259717603643	1.76683930126973	chr17	1151952	43715329	7.47019936859488	43781726	21348085.5	rs200747785
kgp22741116	LOC644246	19.9379475460742	3.73864603975919e-28	4.86057632983053e-23	3.64278508306052	chr17	592236	44274089	3.05163814167838	43781726	21348563.5	rs200747785
kgp22741116	LRRC37A4	-4.92697537684048	6.9022109509707e-06	0.0139190564966497	-3.25812343643581	chr17	197721	43597889	18.2351144451624	43781726	21883921	rs200747785
kgp22741116	LOC644172	26.1372396954518	1.74129377987095e-34	5.09363691811297e-29	2.04740184105634	chr17	1188439	43679748	0.692737129415551	43781726	21347632.5	rs200747785
kgp22741116	LRRC37A	5.30699041175987	1.7012967645967e-06	0.00456630436511906	0.480944405303011	chr17	415627	44415160	1.16615244696079	43781726	21366332.5	rs200747785
kgp22741116	C17orf69	7.03295143848683	2.19790320030666e-09	1.61574331383331e-05	2.46437025312687	chr17	1143726	43723595	6.64051105767585	43781726	21348065.5	rs200747785
kgp22741116	LRRC37A2	7.7522971908242	1.29749054314124e-10	1.22818168897826e-06	2.70921088725383	chr17	197706	44633014	5.60368270248694	43781726	21366366	rs200747785
rs17334797	LRRC37A4	-4.92697537684048	6.9022109509707e-06	0.0139190564966497	-3.25812343643581	chr17	197721	43597889	18.2351144451624	43825912	21928107	rs17334797
rs17334797	LOC644246	19.9379475460742	3.73864603975919e-28	4.86057632983053e-23	3.64278508306052	chr17	592236	44274089	3.05163814167838	43825912	21392749.5	rs17334797
rs17334797	LOC644172	26.1372396954518	1.74129377987095e-34	5.09363691811297e-29	2.04740184105634	chr17	1188439	43679748	0.692737129415551	43825912	21391818.5	rs17334797
rs17334797	LRRC37A2	7.7522971908242	1.29749054314124e-10	1.22818168897826e-06	2.70921088725383	chr17	197706	44633014	5.60368270248694	43825912	21410552	rs17334797
rs17334797	MGC57346	6.41119194679316	2.50245062659428e-08	0.000136259717603643	1.76683930126973	chr17	1151952	43715329	7.47019936859488	43825912	21392271.5	rs17334797
rs17334797	LRRC37A	5.30699041175987	1.7012967645967e-06	0.00456630436511906	0.480944405303011	chr17	415627	44415160	1.16615244696079	43825912	21410518.5	rs17334797
rs17334797	C17orf69	7.03295143848683	2.19790320030666e-09	1.61574331383331e-05	2.46437025312687	chr17	1143726	43723595	6.64051105767585	43825912	21392251.5	rs17334797
rs17426064	C17orf69	7.03295143848683	2.19790320030666e-09	1.61574331383331e-05	2.46437025312687	chr17	1143726	43723595	6.64051105767585	43828698	21395037.5	rs17426064
rs17426064	MGC57346	6.41119194679316	2.50245062659428e-08	0.000136259717603643	1.76683930126973	chr17	1151952	43715329	7.47019936859488	43828698	21395057.5	rs17426064
rs17426064	LRRC37A4	-4.92697537684048	6.9022109509707e-06	0.0139190564966497	-3.25812343643581	chr17	197721	43597889	18.2351144451624	43828698	21930893	rs17426064
rs17426064	LRRC37A	5.30699041175987	1.7012967645967e-06	0.00456630436511906	0.480944405303011	chr17	415627	44415160	1.16615244696079	43828698	21413304.5	rs17426064
rs17426064	LRRC37A2	7.7522971908242	1.29749054314124e-10	1.22818168897826e-06	2.70921088725383	chr17	197706	44633014	5.60368270248694	43828698	21413338	rs17426064
rs17426064	LOC644246	19.9379475460742	3.73864603975919e-28	4.86057632983053e-23	3.64278508306052	chr17	592236	44274089	3.05163814167838	43828698	21395535.5	rs17426064
rs17426064	LOC644172	26.1372396954518	1.74129377987095e-34	5.09363691811297e-29	2.04740184105634	chr17	1188439	43679748	0.692737129415551	43828698	21394604.5	rs17426064
rs17650901	MGC57346	6.41119194679316	2.50245062659428e-08	0.000136259717603643	1.76683930126973	chr17	1151952	43715329	7.47019936859488	44039691	21606050.5	rs17650901
rs17650901	LRRC37A	5.30699041175987	1.7012967645967e-06	0.00456630436511906	0.480944405303011	chr17	415627	44415160	1.16615244696079	44039691	21624297.5	rs17650901
rs17650901	LOC644172	26.1372396954518	1.74129377987095e-34	5.09363691811297e-29	2.04740184105634	chr17	1188439	43679748	0.692737129415551	44039691	21605597.5	rs17650901
rs17650901	C17orf69	7.03295143848683	2.19790320030666e-09	1.61574331383331e-05	2.46437025312687	chr17	1143726	43723595	6.64051105767585	44039691	21606030.5	rs17650901
rs17650901	LRRC37A4	-4.92697537684048	6.9022109509707e-06	0.0139190564966497	-3.25812343643581	chr17	197721	43597889	18.2351144451624	44039691	22141886	rs17650901
rs17650901	LRRC37A2	7.7522971908242	1.29749054314124e-10	1.22818168897826e-06	2.70921088725383	chr17	197706	44633014	5.60368270248694	44039691	21624331	rs17650901
rs17650901	LOC644246	19.9379475460742	3.73864603975919e-28	4.86057632983053e-23	3.64278508306052	chr17	592236	44274089	3.05163814167838	44039691	21606528.5	rs17650901
rs17651549	C17orf69	7.03295143848683	2.19790320030666e-09	1.61574331383331e-05	2.46437025312687	chr17	1143726	43723595	6.64051105767585	44061278	21627617.5	rs17651549
rs17651549	LOC644246	19.9379475460742	3.73864603975919e-28	4.86057632983053e-23	3.64278508306052	chr17	592236	44274089	3.05163814167838	44061278	21628115.5	rs17651549
rs17651549	LOC644172	26.1372396954518	1.74129377987095e-34	5.09363691811297e-29	2.04740184105634	chr17	1188439	43679748	0.692737129415551	44061278	21627184.5	rs17651549
rs17651549	MGC57346	6.41119194679316	2.50245062659428e-08	0.000136259717603643	1.76683930126973	chr17	1151952	43715329	7.47019936859488	44061278	21627637.5	rs17651549
rs17651549	LRRC37A	5.30699041175987	1.7012967645967e-06	0.00456630436511906	0.480944405303011	chr17	415627	44415160	1.16615244696079	44061278	21645884.5	rs17651549
rs17651549	LRRC37A4	-4.92697537684048	6.9022109509707e-06	0.0139190564966497	-3.25812343643581	chr17	197721	43597889	18.2351144451624	44061278	22163473	rs17651549
rs17651549	LRRC37A2	7.7522971908242	1.29749054314124e-10	1.22818168897826e-06	2.70921088725383	chr17	197706	44633014	5.60368270248694	44061278	21645918	rs17651549
rs1052551	LRRC37A	5.30699041175987	1.7012967645967e-06	0.00456630436511906	0.480944405303011	chr17	415627	44415160	1.16615244696079	44068924	21653530.5	rs1052551
rs1052551	LRRC37A4	-4.92697537684048	6.9022109509707e-06	0.0139190564966497	-3.25812343643581	chr17	197721	43597889	18.2351144451624	44068924	22171119	rs1052551
rs1052551	LOC644172	26.1372396954518	1.74129377987095e-34	5.09363691811297e-29	2.04740184105634	chr17	1188439	43679748	0.692737129415551	44068924	21634830.5	rs1052551
rs1052551	LRRC37A2	7.7522971908242	1.29749054314124e-10	1.22818168897826e-06	2.70921088725383	chr17	197706	44633014	5.60368270248694	44068924	21653564	rs1052551
rs1052551	C17orf69	7.03295143848683	2.19790320030666e-09	1.61574331383331e-05	2.46437025312687	chr17	1143726	43723595	6.64051105767585	44068924	21635263.5	rs1052551
rs1052551	LOC644246	19.9379475460742	3.73864603975919e-28	4.86057632983053e-23	3.64278508306052	chr17	592236	44274089	3.05163814167838	44068924	21635761.5	rs1052551
rs1052551	MGC57346	6.41119194679316	2.50245062659428e-08	0.000136259717603643	1.76683930126973	chr17	1151952	43715329	7.47019936859488	44068924	21635283.5	rs1052551
rs1052553	MGC57346	6.41119194679316	2.50245062659428e-08	0.000136259717603643	1.76683930126973	chr17	1151952	43715329	7.47019936859488	44073889	21640248.5	rs1052553
rs1052553	LOC644172	26.1372396954518	1.74129377987095e-34	5.09363691811297e-29	2.04740184105634	chr17	1188439	43679748	0.692737129415551	44073889	21639795.5	rs1052553
rs1052553	LOC644246	19.9379475460742	3.73864603975919e-28	4.86057632983053e-23	3.64278508306052	chr17	592236	44274089	3.05163814167838	44073889	21640726.5	rs1052553
rs1052553	C17orf69	7.03295143848683	2.19790320030666e-09	1.61574331383331e-05	2.46437025312687	chr17	1143726	43723595	6.64051105767585	44073889	21640228.5	rs1052553
rs1052553	LRRC37A2	7.7522971908242	1.29749054314124e-10	1.22818168897826e-06	2.70921088725383	chr17	197706	44633014	5.60368270248694	44073889	21658529	rs1052553
rs1052553	LRRC37A4	-4.92697537684048	6.9022109509707e-06	0.0139190564966497	-3.25812343643581	chr17	197721	43597889	18.2351144451624	44073889	22176084	rs1052553
rs1052553	LRRC37A	5.30699041175987	1.7012967645967e-06	0.00456630436511906	0.480944405303011	chr17	415627	44415160	1.16615244696079	44073889	21658495.5	rs1052553
rs17652121	LRRC37A2	7.7522971908242	1.29749054314124e-10	1.22818168897826e-06	2.70921088725383	chr17	197706	44633014	5.60368270248694	44073973	21658613	rs17652121
rs17652121	LOC644172	26.1372396954518	1.74129377987095e-34	5.09363691811297e-29	2.04740184105634	chr17	1188439	43679748	0.692737129415551	44073973	21639879.5	rs17652121
rs17652121	MGC57346	6.41119194679316	2.50245062659428e-08	0.000136259717603643	1.76683930126973	chr17	1151952	43715329	7.47019936859488	44073973	21640332.5	rs17652121
rs17652121	C17orf69	7.03295143848683	2.19790320030666e-09	1.61574331383331e-05	2.46437025312687	chr17	1143726	43723595	6.64051105767585	44073973	21640312.5	rs17652121
rs17652121	LRRC37A4	-4.92697537684048	6.9022109509707e-06	0.0139190564966497	-3.25812343643581	chr17	197721	43597889	18.2351144451624	44073973	22176168	rs17652121
rs17652121	LRRC37A	5.30699041175987	1.7012967645967e-06	0.00456630436511906	0.480944405303011	chr17	415627	44415160	1.16615244696079	44073973	21658579.5	rs17652121
rs17652121	LOC644246	19.9379475460742	3.73864603975919e-28	4.86057632983053e-23	3.64278508306052	chr17	592236	44274089	3.05163814167838	44073973	21640810.5	rs17652121
rs17574361	LRRC37A	5.30699041175987	1.7012967645967e-06	0.00456630436511906	0.480944405303011	chr17	415627	44415160	1.16615244696079	44108202	21692808.5	rs17574361
rs17574361	LRRC37A2	7.7522971908242	1.29749054314124e-10	1.22818168897826e-06	2.70921088725383	chr17	197706	44633014	5.60368270248694	44108202	21692842	rs17574361
rs17574361	MGC57346	6.41119194679316	2.50245062659428e-08	0.000136259717603643	1.76683930126973	chr17	1151952	43715329	7.47019936859488	44108202	21674561.5	rs17574361
rs17574361	LOC644246	19.9379475460742	3.73864603975919e-28	4.86057632983053e-23	3.64278508306052	chr17	592236	44274089	3.05163814167838	44108202	21675039.5	rs17574361
rs17574361	LOC644172	26.1372396954518	1.74129377987095e-34	5.09363691811297e-29	2.04740184105634	chr17	1188439	43679748	0.692737129415551	44108202	21674108.5	rs17574361
rs17574361	LRRC37A4	-4.92697537684048	6.9022109509707e-06	0.0139190564966497	-3.25812343643581	chr17	197721	43597889	18.2351144451624	44108202	22210397	rs17574361
rs17574361	C17orf69	7.03295143848683	2.19790320030666e-09	1.61574331383331e-05	2.46437025312687	chr17	1143726	43723595	6.64051105767585	44108202	21674541.5	rs17574361
kgp11243101	LOC644246	19.9379475460742	3.73864603975919e-28	4.86057632983053e-23	3.64278508306052	chr17	592236	44274089	3.05163814167838	44159849	21726686.5	rs17576165
kgp11243101	LRRC37A4	-4.92697537684048	6.9022109509707e-06	0.0139190564966497	-3.25812343643581	chr17	197721	43597889	18.2351144451624	44159849	22262044	rs17576165
kgp11243101	MGC57346	6.41119194679316	2.50245062659428e-08	0.000136259717603643	1.76683930126973	chr17	1151952	43715329	7.47019936859488	44159849	21726208.5	rs17576165
kgp11243101	LRRC37A	5.30699041175987	1.7012967645967e-06	0.00456630436511906	0.480944405303011	chr17	415627	44415160	1.16615244696079	44159849	21744455.5	rs17576165
kgp11243101	LOC644172	26.1372396954518	1.74129377987095e-34	5.09363691811297e-29	2.04740184105634	chr17	1188439	43679748	0.692737129415551	44159849	21725755.5	rs17576165
kgp11243101	C17orf69	7.03295143848683	2.19790320030666e-09	1.61574331383331e-05	2.46437025312687	chr17	1143726	43723595	6.64051105767585	44159849	21726188.5	rs17576165
kgp11243101	LRRC37A2	7.7522971908242	1.29749054314124e-10	1.22818168897826e-06	2.70921088725383	chr17	197706	44633014	5.60368270248694	44159849	21744489	rs17576165
kgp7830309	LRRC37A	5.30699041175987	1.7012967645967e-06	0.00456630436511906	0.480944405303011	chr17	415627	44415160	1.16615244696079	44173505	21758111.5	rs75271045
kgp7830309	LRRC37A4	-4.92697537684048	6.9022109509707e-06	0.0139190564966497	-3.25812343643581	chr17	197721	43597889	18.2351144451624	44173505	22275700	rs75271045
kgp7830309	LRRC37A2	7.7522971908242	1.29749054314124e-10	1.22818168897826e-06	2.70921088725383	chr17	197706	44633014	5.60368270248694	44173505	21758145	rs75271045
kgp7830309	C17orf69	7.03295143848683	2.19790320030666e-09	1.61574331383331e-05	2.46437025312687	chr17	1143726	43723595	6.64051105767585	44173505	21739844.5	rs75271045
kgp7830309	MGC57346	6.41119194679316	2.50245062659428e-08	0.000136259717603643	1.76683930126973	chr17	1151952	43715329	7.47019936859488	44173505	21739864.5	rs75271045
kgp7830309	LOC644172	26.1372396954518	1.74129377987095e-34	5.09363691811297e-29	2.04740184105634	chr17	1188439	43679748	0.692737129415551	44173505	21739411.5	rs75271045
kgp7830309	LOC644246	19.9379475460742	3.73864603975919e-28	4.86057632983053e-23	3.64278508306052	chr17	592236	44274089	3.05163814167838	44173505	21740342.5	rs75271045
rs17660464	MGC57346	6.41119194679316	2.50245062659428e-08	0.000136259717603643	1.76683930126973	chr17	1151952	43715329	7.47019936859488	44177993	21744352.5	rs17660464
rs17660464	LOC644246	19.9379475460742	3.73864603975919e-28	4.86057632983053e-23	3.64278508306052	chr17	592236	44274089	3.05163814167838	44177993	21744830.5	rs17660464
rs17660464	LOC644172	26.1372396954518	1.74129377987095e-34	5.09363691811297e-29	2.04740184105634	chr17	1188439	43679748	0.692737129415551	44177993	21743899.5	rs17660464
rs17660464	LRRC37A2	7.7522971908242	1.29749054314124e-10	1.22818168897826e-06	2.70921088725383	chr17	197706	44633014	5.60368270248694	44177993	21762633	rs17660464
rs17660464	C17orf69	7.03295143848683	2.19790320030666e-09	1.61574331383331e-05	2.46437025312687	chr17	1143726	43723595	6.64051105767585	44177993	21744332.5	rs17660464
rs17660464	LRRC37A4	-4.92697537684048	6.9022109509707e-06	0.0139190564966497	-3.25812343643581	chr17	197721	43597889	18.2351144451624	44177993	22280188	rs17660464
rs17660464	LRRC37A	5.30699041175987	1.7012967645967e-06	0.00456630436511906	0.480944405303011	chr17	415627	44415160	1.16615244696079	44177993	21762599.5	rs17660464
rs2532316	MGC57346	6.41119194679316	2.50245062659428e-08	0.000136259717603643	1.76683930126973	chr17	1151952	43715329	7.47019936859488	44213712	21780071.5	rs2532316
rs2532316	LOC644246	19.9379475460742	3.73864603975919e-28	4.86057632983053e-23	3.64278508306052	chr17	592236	44274089	3.05163814167838	44213712	21780549.5	rs2532316
rs2532316	LOC644172	26.1372396954518	1.74129377987095e-34	5.09363691811297e-29	2.04740184105634	chr17	1188439	43679748	0.692737129415551	44213712	21779618.5	rs2532316
rs2532316	C17orf69	7.03295143848683	2.19790320030666e-09	1.61574331383331e-05	2.46437025312687	chr17	1143726	43723595	6.64051105767585	44213712	21780051.5	rs2532316
rs2532316	LRRC37A4	-4.92697537684048	6.9022109509707e-06	0.0139190564966497	-3.25812343643581	chr17	197721	43597889	18.2351144451624	44213712	22315907	rs2532316
rs2532316	LRRC37A	5.30699041175987	1.7012967645967e-06	0.00456630436511906	0.480944405303011	chr17	415627	44415160	1.16615244696079	44213712	21798318.5	rs2532316
rs2532316	LRRC37A2	7.7522971908242	1.29749054314124e-10	1.22818168897826e-06	2.70921088725383	chr17	197706	44633014	5.60368270248694	44213712	21798352	rs2532316
rs1881194	LRRC37A	5.30699041175987	1.7012967645967e-06	0.00456630436511906	0.480944405303011	chr17	415627	44415160	1.16615244696079	44248814	21833420.5	rs1881194
rs1881194	LOC644246	19.9379475460742	3.73864603975919e-28	4.86057632983053e-23	3.64278508306052	chr17	592236	44274089	3.05163814167838	44248814	21815651.5	rs1881194
rs1881194	C17orf69	7.03295143848683	2.19790320030666e-09	1.61574331383331e-05	2.46437025312687	chr17	1143726	43723595	6.64051105767585	44248814	21815153.5	rs1881194
rs1881194	MGC57346	6.41119194679316	2.50245062659428e-08	0.000136259717603643	1.76683930126973	chr17	1151952	43715329	7.47019936859488	44248814	21815173.5	rs1881194
rs1881194	LRRC37A4	-4.92697537684048	6.9022109509707e-06	0.0139190564966497	-3.25812343643581	chr17	197721	43597889	18.2351144451624	44248814	22351009	rs1881194
rs1881194	LOC644172	26.1372396954518	1.74129377987095e-34	5.09363691811297e-29	2.04740184105634	chr17	1188439	43679748	0.692737129415551	44248814	21814720.5	rs1881194
rs1881194	LRRC37A2	7.7522971908242	1.29749054314124e-10	1.22818168897826e-06	2.70921088725383	chr17	197706	44633014	5.60368270248694	44248814	21833454	rs1881194
rs3130349	RNF5P1	25.1366266591201	1.49372401388244e-33	3.98227918759196e-28	0.584821886441993	chr6	3407252	38458775	0.176559057605815	32147696	11214682.5	rs3130349
rs3130349	MICB	4.75896713925941	1.26711134813439e-05	0.0222078825331247	0.811538967522066	chr6	2751271	31478901	2.49936457374991	32147696	15032610	rs3130349
kgp4201886	MICB	4.75896713925941	1.26711134813439e-05	0.0222078825331247	0.811538967522066	chr6	2751271	31478901	2.49936457374991	32148031	15032945	rs1062070
kgp4201886	RNF5P1	25.1366266591201	1.49372401388244e-33	3.98227918759196e-28	0.584821886441993	chr6	3407252	38458775	0.176559057605815	32148031	11215017.5	rs1062070
kgp7833455	RNF5P1	25.1366266591201	1.49372401388244e-33	3.98227918759196e-28	0.584821886441993	chr6	3407252	38458775	0.176559057605815	32149816	11216802.5	rs3134940
kgp7833455	MICB	4.75896713925941	1.26711134813439e-05	0.0222078825331247	0.811538967522066	chr6	2751271	31478901	2.49936457374991	32149816	15034730	rs3134940
rs11601413	LDHC	24.3776871429468	7.99892926521668e-33	2.00558467576586e-27	1.82425756747825	chr11	18433853	18472793	0.621205692001387	18421683	31640	rs11601413
kgp6997008	LDHC	24.3776871429468	7.99892926521668e-33	2.00558467576586e-27	1.82425756747825	chr11	18433853	18472793	0.621205692001387	18431265	22058	rs56400861
kgp7910020	XRRA1	22.5395698659598	5.59526844029197e-31	1.32409563206668e-25	5.41695462310806	chr11	74551955	74660232	7.36142096709819	74696622	90528.5	rs200930361
kgp1698213	XRRA1	22.5395698659598	5.59526844029197e-31	1.32409563206668e-25	5.41695462310806	chr11	74551955	74660232	7.36142096709819	74698928	92834.5	rs7396866
rs8104808	ZNF880	21.5267399717999	6.54792966497655e-30	1.46711644282827e-24	6.45158701036538	chr19	52873170	52889046	11.8114616961751	52887427	6319	rs8104808
rs3170100	ZNF880	21.5267399717999	6.54792966497655e-30	1.46711644282827e-24	6.45158701036538	chr19	52873170	52889046	11.8114616961751	52888620	7512	rs3170100
rs2532274	LRRC37A4	-4.85224328143183	9.05226089449332e-06	0.0172116830039192	-3.19514640804267	chr17	197721	43597889	18.2351144451624	44247164	22349359	rs2532274
rs2532274	LRRC37A2	6.91286875956951	3.52155470839565e-09	2.4413784261217e-05	2.52827237652985	chr17	197706	44633014	5.60368270248694	44247164	21831804	rs2532274
rs2532274	C17orf69	6.84873894976797	4.52856377342963e-09	3.04236541353779e-05	2.4075856822127	chr17	1143726	43723595	6.64051105767585	44247164	21813503.5	rs2532274
rs2532274	MGC57346	6.41144872195224	2.49995184844718e-08	0.000136259717603643	1.75177024300417	chr17	1151952	43715329	7.47019936859488	44247164	21813523.5	rs2532274
rs2532274	LRRC37A	4.81005173253675	1.05427612376141e-05	0.0193975507459398	0.445057347191416	chr17	415627	44415160	1.16615244696079	44247164	21831770.5	rs2532274
rs2532274	LOC644172	20.429041136543	1.04416344941424e-28	2.24404128928297e-23	1.97963168141502	chr17	1188439	43679748	0.692737129415551	44247164	21813070.5	rs2532274
rs2532274	LOC644246	15.3725421046651	1.77971724385497e-22	1.27494693820841e-17	3.46017115272087	chr17	592236	44274089	3.05163814167838	44247164	21814001.5	rs2532274
kgp7336728	LOC644172	16.1716874123609	1.52219370739222e-23	1.35845842525871e-18	2.05451189337194	chr17	1188439	43679748	0.692737129415551	43776742	21342648.5	rs80143279
kgp7336728	LOC644246	20.4056221207132	1.10906458836935e-28	2.30057012384506e-23	3.89766284048993	chr17	592236	44274089	3.05163814167838	43776742	21343579.5	rs80143279
kgp7336728	LRRC37A	5.27916230959028	1.88715583846285e-06	0.0049713557018833	0.511228300807555	chr17	415627	44415160	1.16615244696079	43776742	21361348.5	rs80143279
kgp7336728	LRRC37A4	-5.05209533502884	4.36916056530185e-06	0.00966581518721092	-3.53786804666002	chr17	197721	43597889	18.2351144451624	43776742	21878937	rs80143279
kgp7336728	LRRC37A2	7.09889797088684	1.69622845499602e-09	1.29602073592251e-05	2.76041577520204	chr17	197706	44633014	5.60368270248694	43776742	21361382	rs80143279
kgp7336728	C17orf69	6.43784766965944	2.25585924385286e-08	0.000125096589569033	2.49977444392223	chr17	1143726	43723595	6.64051105767585	43776742	21343081.5	rs80143279
kgp7336728	MGC57346	6.01984420673674	1.1383663632637e-07	0.000492515516608281	1.8139628733389	chr17	1151952	43715329	7.47019936859488	43776742	21343101.5	rs80143279
kgp2003978	C17orf69	6.43784766965944	2.25585924385286e-08	0.000125096589569033	2.49977444392223	chr17	1143726	43723595	6.64051105767585	44248769	21815108.5	rs1881193
kgp2003978	LRRC37A4	-5.05209533502884	4.36916056530185e-06	0.00966581518721092	-3.53786804666002	chr17	197721	43597889	18.2351144451624	44248769	22350964	rs1881193
kgp2003978	LOC644246	20.4056221207132	1.10906458836935e-28	2.30057012384506e-23	3.89766284048993	chr17	592236	44274089	3.05163814167838	44248769	21815606.5	rs1881193
kgp2003978	LRRC37A2	7.09889797088684	1.69622845499602e-09	1.29602073592251e-05	2.76041577520204	chr17	197706	44633014	5.60368270248694	44248769	21833409	rs1881193
kgp2003978	LOC644172	16.1716874123609	1.52219370739222e-23	1.35845842525871e-18	2.05451189337194	chr17	1188439	43679748	0.692737129415551	44248769	21814675.5	rs1881193
kgp2003978	LRRC37A	5.27916230959028	1.88715583846285e-06	0.0049713557018833	0.511228300807555	chr17	415627	44415160	1.16615244696079	44248769	21833375.5	rs1881193
kgp2003978	MGC57346	6.01984420673674	1.1383663632637e-07	0.000492515516608281	1.8139628733389	chr17	1151952	43715329	7.47019936859488	44248769	21815128.5	rs1881193
kgp9370079	LRRC37A2	6.81501367176977	5.16853267320115e-09	3.43072278027904e-05	2.50816185765391	chr17	197706	44633014	5.60368270248694	44110532	21695172	rs36076725
kgp9370079	MGC57346	6.77294838024586	6.09445100375898e-09	3.98503644361154e-05	1.80840787820004	chr17	1151952	43715329	7.47019936859488	44110532	21676891.5	rs36076725
kgp9370079	LOC644172	20.4038430474062	1.11415910822601e-28	2.30057012384506e-23	1.97932426633953	chr17	1188439	43679748	0.692737129415551	44110532	21676438.5	rs36076725
kgp9370079	LOC644246	16.5329369375592	5.13588460499453e-24	4.66246628883357e-19	3.50862003965254	chr17	592236	44274089	3.05163814167838	44110532	21677369.5	rs36076725
kgp9370079	LRRC37A4	-4.93309660010493	6.75014790972097e-06	0.0137064551542127	-3.23311441426736	chr17	197721	43597889	18.2351144451624	44110532	22212727	rs36076725
kgp9370079	LRRC37A	4.95748988194037	6.17612495647405e-06	0.0127815855727159	0.454777326860363	chr17	415627	44415160	1.16615244696079	44110532	21695138.5	rs36076725
kgp9370079	C17orf69	7.13526191537052	1.4703237851177e-09	1.13432830207537e-05	2.46258556775573	chr17	1143726	43723595	6.64051105767585	44110532	21676871.5	rs36076725
rs4802926	ZNF880	20.3481214392926	1.28633218735918e-28	2.63029430467121e-23	6.34962702155117	chr19	52873170	52889046	11.8114616961751	52880265	843	rs4802926
rs1396862	LRRC37A2	6.91099601723987	3.54752316787924e-09	2.44809994116368e-05	2.52789104418441	chr17	197706	44633014	5.60368270248694	43902997	21487637	rs1396862
rs1396862	MGC57346	5.76796449667877	2.98822452001111e-07	0.00108008177832134	1.64083094756349	chr17	1151952	43715329	7.47019936859488	43902997	21469356.5	rs1396862
rs1396862	LOC644172	20.2718645394231	1.56662906458349e-28	2.66092679397616e-23	1.97769775290877	chr17	1188439	43679748	0.692737129415551	43902997	21468903.5	rs1396862
rs1396862	C17orf69	5.96746653658787	1.3923665438081e-07	0.000583703612321248	2.21823445601434	chr17	1143726	43723595	6.64051105767585	43902997	21469336.5	rs1396862
rs1396862	LOC644246	15.8515811600044	4.03836061813064e-23	3.30948492403162e-18	3.48121518986345	chr17	592236	44274089	3.05163814167838	43902997	21469834.5	rs1396862
rs1396862	LRRC37A	4.98001201925767	5.68879301632665e-06	0.0119730463859356	0.45624013308268	chr17	415627	44415160	1.16615244696079	43902997	21487603.5	rs1396862
rs1396862	LRRC37A4	-5.08350913154821	3.89287978823941e-06	0.00886279582305191	-3.30232677939995	chr17	197721	43597889	18.2351144451624	43902997	22005192	rs1396862
kgp5637550	LOC644246	15.8515811600044	4.03836061813064e-23	3.30948492403162e-18	3.48121518986345	chr17	592236	44274089	3.05163814167838	43912582	21479419.5	rs878887
kgp5637550	LOC644172	20.2718645394231	1.56662906458349e-28	2.66092679397616e-23	1.97769775290877	chr17	1188439	43679748	0.692737129415551	43912582	21478488.5	rs878887
kgp5637550	LRRC37A2	6.91099601723987	3.54752316787924e-09	2.44809994116368e-05	2.52789104418441	chr17	197706	44633014	5.60368270248694	43912582	21497222	rs878887
kgp5637550	C17orf69	5.96746653658787	1.3923665438081e-07	0.000583703612321248	2.21823445601434	chr17	1143726	43723595	6.64051105767585	43912582	21478921.5	rs878887
kgp5637550	MGC57346	5.76796449667877	2.98822452001111e-07	0.00108008177832134	1.64083094756349	chr17	1151952	43715329	7.47019936859488	43912582	21478941.5	rs878887
kgp5637550	LRRC37A4	-5.08350913154821	3.89287978823941e-06	0.00886279582305191	-3.30232677939995	chr17	197721	43597889	18.2351144451624	43912582	22014777	rs878887
kgp5637550	LRRC37A	4.98001201925767	5.68879301632665e-06	0.0119730463859356	0.45624013308268	chr17	415627	44415160	1.16615244696079	43912582	21497188.5	rs878887
kgp6408681	LRRC37A4	-5.08350913154821	3.89287978823941e-06	0.00886279582305191	-3.30232677939995	chr17	197721	43597889	18.2351144451624	43924130	22026325	rs12373139
kgp6408681	MGC57346	5.76796449667877	2.98822452001111e-07	0.00108008177832134	1.64083094756349	chr17	1151952	43715329	7.47019936859488	43924130	21490489.5	rs12373139
kgp6408681	LOC644246	15.8515811600044	4.03836061813064e-23	3.30948492403162e-18	3.48121518986345	chr17	592236	44274089	3.05163814167838	43924130	21490967.5	rs12373139
kgp6408681	LRRC37A2	6.91099601723987	3.54752316787924e-09	2.44809994116368e-05	2.52789104418441	chr17	197706	44633014	5.60368270248694	43924130	21508770	rs12373139
kgp6408681	LRRC37A	4.98001201925767	5.68879301632665e-06	0.0119730463859356	0.45624013308268	chr17	415627	44415160	1.16615244696079	43924130	21508736.5	rs12373139
kgp6408681	C17orf69	5.96746653658787	1.3923665438081e-07	0.000583703612321248	2.21823445601434	chr17	1143726	43723595	6.64051105767585	43924130	21490469.5	rs12373139
kgp6408681	LOC644172	20.2718645394231	1.56662906458349e-28	2.66092679397616e-23	1.97769775290877	chr17	1188439	43679748	0.692737129415551	43924130	21490036.5	rs12373139
kgp22782940	C17orf69	5.96746653658787	1.3923665438081e-07	0.000583703612321248	2.21823445601434	chr17	1143726	43723595	6.64051105767585	43971210	21537549.5	rs200113818
kgp22782940	LRRC37A4	-5.08350913154821	3.89287978823941e-06	0.00886279582305191	-3.30232677939995	chr17	197721	43597889	18.2351144451624	43971210	22073405	rs200113818
kgp22782940	LRRC37A2	6.91099601723987	3.54752316787924e-09	2.44809994116368e-05	2.52789104418441	chr17	197706	44633014	5.60368270248694	43971210	21555850	rs200113818
kgp22782940	LRRC37A	4.98001201925767	5.68879301632665e-06	0.0119730463859356	0.45624013308268	chr17	415627	44415160	1.16615244696079	43971210	21555816.5	rs200113818
kgp22782940	LOC644172	20.2718645394231	1.56662906458349e-28	2.66092679397616e-23	1.97769775290877	chr17	1188439	43679748	0.692737129415551	43971210	21537116.5	rs200113818
kgp22782940	MGC57346	5.76796449667877	2.98822452001111e-07	0.00108008177832134	1.64083094756349	chr17	1151952	43715329	7.47019936859488	43971210	21537569.5	rs200113818
kgp22782940	LOC644246	15.8515811600044	4.03836061813064e-23	3.30948492403162e-18	3.48121518986345	chr17	592236	44274089	3.05163814167838	43971210	21538047.5	rs200113818
kgp436986	LRRC37A2	6.91099601723987	3.54752316787924e-09	2.44809994116368e-05	2.52789104418441	chr17	197706	44633014	5.60368270248694	43973233	21557873	rs76324150
kgp436986	LOC644172	20.2718645394231	1.56662906458349e-28	2.66092679397616e-23	1.97769775290877	chr17	1188439	43679748	0.692737129415551	43973233	21539139.5	rs76324150
kgp436986	LRRC37A4	-5.08350913154821	3.89287978823941e-06	0.00886279582305191	-3.30232677939995	chr17	197721	43597889	18.2351144451624	43973233	22075428	rs76324150
kgp436986	LRRC37A	4.98001201925767	5.68879301632665e-06	0.0119730463859356	0.45624013308268	chr17	415627	44415160	1.16615244696079	43973233	21557839.5	rs76324150
kgp436986	MGC57346	5.76796449667877	2.98822452001111e-07	0.00108008177832134	1.64083094756349	chr17	1151952	43715329	7.47019936859488	43973233	21539592.5	rs76324150
kgp436986	LOC644246	15.8515811600044	4.03836061813064e-23	3.30948492403162e-18	3.48121518986345	chr17	592236	44274089	3.05163814167838	43973233	21540070.5	rs76324150
kgp436986	C17orf69	5.96746653658787	1.3923665438081e-07	0.000583703612321248	2.21823445601434	chr17	1143726	43723595	6.64051105767585	43973233	21539572.5	rs76324150
kgp4152802	MGC57346	5.76796449667877	2.98822452001111e-07	0.00108008177832134	1.64083094756349	chr17	1151952	43715329	7.47019936859488	43973408	21539767.5	rs113347741
kgp4152802	LRRC37A	4.98001201925767	5.68879301632665e-06	0.0119730463859356	0.45624013308268	chr17	415627	44415160	1.16615244696079	43973408	21558014.5	rs113347741
kgp4152802	LRRC37A4	-5.08350913154821	3.89287978823941e-06	0.00886279582305191	-3.30232677939995	chr17	197721	43597889	18.2351144451624	43973408	22075603	rs113347741
kgp4152802	LRRC37A2	6.91099601723987	3.54752316787924e-09	2.44809994116368e-05	2.52789104418441	chr17	197706	44633014	5.60368270248694	43973408	21558048	rs113347741
kgp4152802	LOC644172	20.2718645394231	1.56662906458349e-28	2.66092679397616e-23	1.97769775290877	chr17	1188439	43679748	0.692737129415551	43973408	21539314.5	rs113347741
kgp4152802	C17orf69	5.96746653658787	1.3923665438081e-07	0.000583703612321248	2.21823445601434	chr17	1143726	43723595	6.64051105767585	43973408	21539747.5	rs113347741
kgp4152802	LOC644246	15.8515811600044	4.03836061813064e-23	3.30948492403162e-18	3.48121518986345	chr17	592236	44274089	3.05163814167838	43973408	21540245.5	rs113347741
kgp6149721	LOC644246	15.6629778847521	7.21719636511073e-23	5.44553195895077e-18	3.47311481526295	chr17	592236	44274089	3.05163814167838	44101563	21668400.5	rs9468
kgp6149721	LOC644172	20.2718645394231	1.56662906458349e-28	2.66092679397616e-23	1.97769775290877	chr17	1188439	43679748	0.692737129415551	44101563	21667469.5	rs9468
kgp6149721	C17orf69	6.43889755220639	2.24665787943317e-08	0.000124651977260408	2.32346413072404	chr17	1143726	43723595	6.64051105767585	44101563	21667902.5	rs9468
kgp6149721	MGC57346	5.67201773277823	4.3051218202285e-07	0.00145214834083322	1.62311565176912	chr17	1151952	43715329	7.47019936859488	44101563	21667922.5	rs9468
kgp6149721	LRRC37A	5.00080010154299	5.27257208216701e-06	0.0112402641253529	0.457585171719321	chr17	415627	44415160	1.16615244696079	44101563	21686169.5	rs9468
kgp6149721	LRRC37A2	7.39576478831172	5.27722193828657e-10	4.41756709896268e-06	2.62214487839867	chr17	197706	44633014	5.60368270248694	44101563	21686203	rs9468
kgp10149726	LRRC37A	5.00080010154299	5.27257208216701e-06	0.0112402641253529	0.457585171719321	chr17	415627	44415160	1.16615244696079	44101871	21686477.5	rs8712
kgp10149726	LOC644246	15.6629778847521	7.21719636511073e-23	5.44553195895077e-18	3.47311481526295	chr17	592236	44274089	3.05163814167838	44101871	21668708.5	rs8712
kgp10149726	LRRC37A2	7.39576478831172	5.27722193828657e-10	4.41756709896268e-06	2.62214487839867	chr17	197706	44633014	5.60368270248694	44101871	21686511	rs8712
kgp10149726	LOC644172	20.2718645394231	1.56662906458349e-28	2.66092679397616e-23	1.97769775290877	chr17	1188439	43679748	0.692737129415551	44101871	21667777.5	rs8712
kgp10149726	MGC57346	5.67201773277823	4.3051218202285e-07	0.00145214834083322	1.62311565176912	chr17	1151952	43715329	7.47019936859488	44101871	21668230.5	rs8712
kgp10149726	C17orf69	6.43889755220639	2.24665787943317e-08	0.000124651977260408	2.32346413072404	chr17	1143726	43723595	6.64051105767585	44101871	21668210.5	rs8712
rs1052587	MGC57346	5.67201773277823	4.3051218202285e-07	0.00145214834083322	1.62311565176912	chr17	1151952	43715329	7.47019936859488	44102604	21668963.5	rs1052587
rs1052587	C17orf69	6.43889755220639	2.24665787943317e-08	0.000124651977260408	2.32346413072404	chr17	1143726	43723595	6.64051105767585	44102604	21668943.5	rs1052587
rs1052587	LOC644246	15.6629778847521	7.21719636511073e-23	5.44553195895077e-18	3.47311481526295	chr17	592236	44274089	3.05163814167838	44102604	21669441.5	rs1052587
rs1052587	LRRC37A2	7.39576478831172	5.27722193828657e-10	4.41756709896268e-06	2.62214487839867	chr17	197706	44633014	5.60368270248694	44102604	21687244	rs1052587
rs1052587	LRRC37A	5.00080010154299	5.27257208216701e-06	0.0112402641253529	0.457585171719321	chr17	415627	44415160	1.16615244696079	44102604	21687210.5	rs1052587
rs1052587	LOC644172	20.2718645394231	1.56662906458349e-28	2.66092679397616e-23	1.97769775290877	chr17	1188439	43679748	0.692737129415551	44102604	21668510.5	rs1052587
kgp3979584	LRRC37A2	7.39576478831172	5.27722193828657e-10	4.41756709896268e-06	2.62214487839867	chr17	197706	44633014	5.60368270248694	44102865	21687505	rs17574040
kgp3979584	C17orf69	6.43889755220639	2.24665787943317e-08	0.000124651977260408	2.32346413072404	chr17	1143726	43723595	6.64051105767585	44102865	21669204.5	rs17574040
kgp3979584	MGC57346	5.67201773277823	4.3051218202285e-07	0.00145214834083322	1.62311565176912	chr17	1151952	43715329	7.47019936859488	44102865	21669224.5	rs17574040
kgp3979584	LOC644246	15.6629778847521	7.21719636511073e-23	5.44553195895077e-18	3.47311481526295	chr17	592236	44274089	3.05163814167838	44102865	21669702.5	rs17574040
kgp3979584	LRRC37A	5.00080010154299	5.27257208216701e-06	0.0112402641253529	0.457585171719321	chr17	415627	44415160	1.16615244696079	44102865	21687471.5	rs17574040
kgp3979584	LOC644172	20.2718645394231	1.56662906458349e-28	2.66092679397616e-23	1.97769775290877	chr17	1188439	43679748	0.692737129415551	44102865	21668771.5	rs17574040
kgp2630804	C17orf69	6.43889755220639	2.24665787943317e-08	0.000124651977260408	2.32346413072404	chr17	1143726	43723595	6.64051105767585	44102933	21669272.5	rs16940799
kgp2630804	LOC644172	20.2718645394231	1.56662906458349e-28	2.66092679397616e-23	1.97769775290877	chr17	1188439	43679748	0.692737129415551	44102933	21668839.5	rs16940799
kgp2630804	LRRC37A2	7.39576478831172	5.27722193828657e-10	4.41756709896268e-06	2.62214487839867	chr17	197706	44633014	5.60368270248694	44102933	21687573	rs16940799
kgp2630804	MGC57346	5.67201773277823	4.3051218202285e-07	0.00145214834083322	1.62311565176912	chr17	1151952	43715329	7.47019936859488	44102933	21669292.5	rs16940799
kgp2630804	LRRC37A	5.00080010154299	5.27257208216701e-06	0.0112402641253529	0.457585171719321	chr17	415627	44415160	1.16615244696079	44102933	21687539.5	rs16940799
kgp2630804	LOC644246	15.6629778847521	7.21719636511073e-23	5.44553195895077e-18	3.47311481526295	chr17	592236	44274089	3.05163814167838	44102933	21669770.5	rs16940799
kgp9015827	LOC644172	20.2718645394231	1.56662906458349e-28	2.66092679397616e-23	1.97769775290877	chr17	1188439	43679748	0.692737129415551	44104509	21670415.5	rs17574228
kgp9015827	C17orf69	6.43889755220639	2.24665787943317e-08	0.000124651977260408	2.32346413072404	chr17	1143726	43723595	6.64051105767585	44104509	21670848.5	rs17574228
kgp9015827	LOC644246	15.6629778847521	7.21719636511073e-23	5.44553195895077e-18	3.47311481526295	chr17	592236	44274089	3.05163814167838	44104509	21671346.5	rs17574228
kgp9015827	LRRC37A	5.00080010154299	5.27257208216701e-06	0.0112402641253529	0.457585171719321	chr17	415627	44415160	1.16615244696079	44104509	21689115.5	rs17574228
kgp9015827	LRRC37A2	7.39576478831172	5.27722193828657e-10	4.41756709896268e-06	2.62214487839867	chr17	197706	44633014	5.60368270248694	44104509	21689149	rs17574228
kgp9015827	MGC57346	5.67201773277823	4.3051218202285e-07	0.00145214834083322	1.62311565176912	chr17	1151952	43715329	7.47019936859488	44104509	21670868.5	rs17574228
rs4360063	ERAP2	20.0996276154378	2.45034290382802e-28	4.09585667893427e-23	30.7694661234465	chr5	96211644	96255406	28.894810823245	96293153	59628	rs4360063
rs10044354	ERAP2	20.0996276154378	2.45034290382802e-28	4.09585667893427e-23	30.7694661234465	chr5	96211644	96255406	28.894810823245	96320495	86970	rs10044354
kgp1588685	LRRC37A2	7.7522971908242	1.29749054314124e-10	1.22818168897826e-06	2.70921088725383	chr17	197706	44633014	5.60368270248694	44787312	22371952	rs1378358
kgp1588685	LRRC37A	5.30699041175987	1.7012967645967e-06	0.00456630436511906	0.480944405303011	chr17	415627	44415160	1.16615244696079	44787312	22371918.5	rs1378358
kgp1588685	LOC644246	19.9379475460742	3.73864603975919e-28	4.86057632983053e-23	3.64278508306052	chr17	592236	44274089	3.05163814167838	44787312	22354149.5	rs1378358
kgp3463989	LOC644246	19.9379475460742	3.73864603975919e-28	4.86057632983053e-23	3.64278508306052	chr17	592236	44274089	3.05163814167838	44790203	22357040.5	rs169201
kgp3463989	LRRC37A	5.30699041175987	1.7012967645967e-06	0.00456630436511906	0.480944405303011	chr17	415627	44415160	1.16615244696079	44790203	22374809.5	rs169201
kgp3463989	LRRC37A2	7.7522971908242	1.29749054314124e-10	1.22818168897826e-06	2.70921088725383	chr17	197706	44633014	5.60368270248694	44790203	22374843	rs169201
kgp5399076	LRRC37A	5.30699041175987	1.7012967645967e-06	0.00456630436511906	0.480944405303011	chr17	415627	44415160	1.16615244696079	44793503	22378109.5	rs199439
kgp5399076	LOC644246	19.9379475460742	3.73864603975919e-28	4.86057632983053e-23	3.64278508306052	chr17	592236	44274089	3.05163814167838	44793503	22360340.5	rs199439
kgp5399076	LRRC37A2	7.7522971908242	1.29749054314124e-10	1.22818168897826e-06	2.70921088725383	chr17	197706	44633014	5.60368270248694	44793503	22378143	rs199439
kgp5332548	LOC644246	19.9379475460742	3.73864603975919e-28	4.86057632983053e-23	3.64278508306052	chr17	592236	44274089	3.05163814167838	44797919	22364756.5	rs199456
kgp5332548	LRRC37A2	7.7522971908242	1.29749054314124e-10	1.22818168897826e-06	2.70921088725383	chr17	197706	44633014	5.60368270248694	44797919	22382559	rs199456
kgp5332548	LRRC37A	5.30699041175987	1.7012967645967e-06	0.00456630436511906	0.480944405303011	chr17	415627	44415160	1.16615244696079	44797919	22382525.5	rs199456
kgp7230073	LOC644246	19.9379475460742	3.73864603975919e-28	4.86057632983053e-23	3.64278508306052	chr17	592236	44274089	3.05163814167838	44809001	22375838.5	rs199448
kgp7230073	LRRC37A	5.30699041175987	1.7012967645967e-06	0.00456630436511906	0.480944405303011	chr17	415627	44415160	1.16615244696079	44809001	22393607.5	rs199448
kgp7230073	LRRC37A2	7.7522971908242	1.29749054314124e-10	1.22818168897826e-06	2.70921088725383	chr17	197706	44633014	5.60368270248694	44809001	22393641	rs199448
kgp94769	LOC644246	19.9379475460742	3.73864603975919e-28	4.86057632983053e-23	3.64278508306052	chr17	592236	44274089	3.05163814167838	44819565	22386402.5	rs199443
kgp94769	LRRC37A2	7.7522971908242	1.29749054314124e-10	1.22818168897826e-06	2.70921088725383	chr17	197706	44633014	5.60368270248694	44819565	22404205	rs199443
kgp94769	LRRC37A	5.30699041175987	1.7012967645967e-06	0.00456630436511906	0.480944405303011	chr17	415627	44415160	1.16615244696079	44819565	22404171.5	rs199443
kgp2926377	LRRC37A2	7.7522971908242	1.29749054314124e-10	1.22818168897826e-06	2.70921088725383	chr17	197706	44633014	5.60368270248694	44822662	22407302	rs199535
kgp2926377	LOC644246	19.9379475460742	3.73864603975919e-28	4.86057632983053e-23	3.64278508306052	chr17	592236	44274089	3.05163814167838	44822662	22389499.5	rs199535
kgp2926377	LRRC37A	5.30699041175987	1.7012967645967e-06	0.00456630436511906	0.480944405303011	chr17	415627	44415160	1.16615244696079	44822662	22407268.5	rs199535
kgp11759577	C17orf69	6.58388984617403	1.27651457958152e-08	7.53933208195286e-05	2.39714090794466	chr17	1143726	43723595	6.64051105767585	43717803	21284142.5	rs439558
kgp11759577	LOC644172	19.8028371418921	5.33209628401994e-28	6.88967619250565e-23	2.00783747702202	chr17	1188439	43679748	0.692737129415551	43717803	21283709.5	rs439558
kgp11759577	MGC57346	5.9122910125856	1.72078213705323e-07	0.00069911614017548	1.69745377574579	chr17	1151952	43715329	7.47019936859488	43717803	21284162.5	rs439558
kgp11759577	LOC644246	16.7090984353912	3.04037262382312e-24	2.8085386105702e-19	3.57971385101467	chr17	592236	44274089	3.05163814167838	43717803	21284640.5	rs439558
kgp11759577	LRRC37A4	-5.05058092661598	4.39351284341579e-06	0.00971075519194693	-3.34760458490381	chr17	197721	43597889	18.2351144451624	43717803	21819998	rs439558
kgp11759577	LRRC37A2	7.79862610861669	1.08135198357991e-10	1.05585764419959e-06	2.74341889989037	chr17	197706	44633014	5.60368270248694	43717803	21302443	rs439558
kgp11759577	LRRC37A	5.08141197566545	3.92302134271225e-06	0.00892149397414536	0.471238996141606	chr17	415627	44415160	1.16615244696079	43717803	21302409.5	rs439558
rs4387374	XRRA1	19.1065720691546	3.41940559476192e-27	4.33841369391827e-22	5.53968051237049	chr11	74551955	74660232	7.36142096709819	74732410	126316.5	rs4387374
kgp4495038	XRRA1	19.1065720691546	3.41940559476192e-27	4.33841369391827e-22	5.53968051237049	chr11	74551955	74660232	7.36142096709819	74736534	130440.5	rs4245440
rs4757662	LDHC	18.7776190808487	8.36926624094226e-27	1.04921993705014e-21	1.79347871836967	chr11	18433853	18472793	0.621205692001387	18439738	13585	rs4757662
kgp3928819	LDHC	18.7776190808487	8.36926624094226e-27	1.04921993705014e-21	1.79347871836967	chr11	18433853	18472793	0.621205692001387	18439927	13396	rs4757663
kgp6367361	ZNF880	18.6582093113904	1.16146295600497e-26	1.44746173174287e-21	6.12373714702208	chr19	52873170	52889046	11.8114616961751	52880612	496	rs34425941
rs3829539	C16orf88	18.4697358317601	1.95415882191414e-26	2.33849056551557e-21	4.73256375531859	chr16	19717674	19729492	8.76643805815943	19722366	1217	rs3829539
kgp2356388	C16orf88	18.4697358317601	1.95415882191414e-26	2.33849056551557e-21	4.73256375531859	chr16	19717674	19729492	8.76643805815943	19771577	47994	rs11647001
rs7191155	C16orf88	18.4697358317601	1.95415882191414e-26	2.33849056551557e-21	4.73256375531859	chr16	19717674	19729492	8.76643805815943	19800213	76630	rs7191155
kgp10910719	C16orf88	18.4697358317601	1.95415882191414e-26	2.33849056551557e-21	4.73256375531859	chr16	19717674	19729492	8.76643805815943	19803199	79616	rs13332674
rs9931211	C16orf88	18.4697358317601	1.95415882191414e-26	2.33849056551557e-21	4.73256375531859	chr16	19717674	19729492	8.76643805815943	19813605	90022	rs9931211
rs950928	C16orf88	18.4697358317601	1.95415882191414e-26	2.33849056551557e-21	4.73256375531859	chr16	19717674	19729492	8.76643805815943	19824638	101055	rs950928
rs3134942	MICB	5.27837887923383	1.89266766754424e-06	0.00498341550043016	0.900061734498501	chr6	2751271	31478901	2.49936457374991	32168771	15053685	rs3134942
rs3134942	RNF5P1	18.222295344507	3.89128015236167e-26	4.57854935727368e-21	0.580646864993509	chr6	3407252	38458775	0.176559057605815	32168771	11235757.5	rs3134942
rs3132956	RNF5P1	18.222295344507	3.89128015236167e-26	4.57854935727368e-21	0.580646864993509	chr6	3407252	38458775	0.176559057605815	32179438	11246424.5	rs3132956
rs3132956	MICB	5.27837887923383	1.89266766754424e-06	0.00498341550043016	0.900061734498501	chr6	2751271	31478901	2.49936457374991	32179438	15064352	rs3132956
kgp4734347	DDX11	17.9830341197237	7.62170685366029e-26	8.82001421904826e-21	5.79275864707375	chr12	31226779	31257725	9.6785781286834	31229317	12935	rs4931424
rs10743750	DDX11	17.9830341197237	7.62170685366029e-26	8.82001421904826e-21	5.79275864707375	chr12	31226779	31257725	9.6785781286834	31240334	1918	rs10743750
rs10843881	DDX11	-17.9830341197237	7.62170685366029e-26	8.82001421904826e-21	-5.79275864707375	chr12	31226779	31257725	9.6785781286834	31241345	907	rs10843881
rs2059818	ZNF880	17.5701980630472	2.46714603269132e-25	2.77870013622432e-20	6.16455517677276	chr19	52873170	52889046	11.8114616961751	52882520	1412	rs2059818
kgp6280646	C17orf97	17.5404863497798	2.68673535845235e-25	3.00992361218932e-20	2.27860710434393	chr17	260118	264457	2.38831560083656	259304	2983.5	rs11150881
kgp17121119	ZFP57	17.4927839960704	3.08152804312539e-25	3.43394039450305e-20	5.33856225050496	chr6	943126	29644931	2.02813076955316	29642978	14348949.5	rs199659767
rs17763596	C17orf69	5.35772556619976	1.40768244049823e-06	0.00392271031991149	2.05189837343774	chr17	1143726	43723595	6.64051105767585	43921210	21487549.5	rs17763596
rs17763596	LRRC37A	4.53888558334882	2.77358735150509e-05	0.0393702433623709	0.423271907922892	chr17	415627	44415160	1.16615244696079	43921210	21505816.5	rs17763596
rs17763596	LOC644172	17.2866449737923	5.58902651220113e-25	5.97528158109699e-20	1.91734293279174	chr17	1188439	43679748	0.692737129415551	43921210	21487116.5	rs17763596
rs17763596	LOC644246	14.4750368366398	3.09197685089703e-21	1.96149218620904e-16	3.39021239119738	chr17	592236	44274089	3.05163814167838	43921210	21488047.5	rs17763596
rs17763596	LRRC37A2	6.26026022245171	4.49714521083524e-08	0.000221558912229024	2.36856984772712	chr17	197706	44633014	5.60368270248694	43921210	21505850	rs17763596
rs17763596	LRRC37A4	-5.46157349317471	9.53652166822849e-07	0.0028562720503624	-3.4418814672111	chr17	197721	43597889	18.2351144451624	43921210	22023405	rs17763596
rs17763596	MGC57346	5.49198318167524	8.50540691403463e-07	0.00261207743500802	1.57691389520171	chr17	1151952	43715329	7.47019936859488	43921210	21487569.5	rs17763596
kgp6763874	LRRC37A4	-4.46105638340256	3.64574697212566e-05	0.0482342999104926	-2.98090015897656	chr17	197721	43597889	18.2351144451624	44103826	22206021	rs16940806
kgp6763874	LRRC37A	4.55799803923068	2.59269928059881e-05	0.0376022772379576	0.424596534631341	chr17	415627	44415160	1.16615244696079	44103826	21688432.5	rs16940806
kgp6763874	LOC644172	17.2866449737923	5.58902651220113e-25	5.97528158109699e-20	1.91734293279174	chr17	1188439	43679748	0.692737129415551	44103826	21669732.5	rs16940806
kgp6763874	MGC57346	5.40142900117069	1.19522048394139e-06	0.00342692111401043	1.55946744175566	chr17	1151952	43715329	7.47019936859488	44103826	21670185.5	rs16940806
kgp6763874	LRRC37A2	6.6823410858912	8.68842978491883e-09	5.38199679647145e-05	2.46139331225283	chr17	197706	44633014	5.60368270248694	44103826	21688466	rs16940806
kgp6763874	LOC644246	14.3238903219881	5.05069460125528e-21	3.07139718941647e-16	3.38223494560441	chr17	592236	44274089	3.05163814167838	44103826	21670663.5	rs16940806
kgp6763874	C17orf69	5.77315802174846	2.92962270194854e-07	0.00106751082167709	2.15553111218939	chr17	1143726	43723595	6.64051105767585	44103826	21670165.5	rs16940806
kgp2981341	ERAP2	17.1693195188466	7.8601465094449e-25	8.03745662107233e-20	29.6549684192805	chr5	96211644	96255406	28.894810823245	96234940	1415	rs74975799
rs7719705	ERAP2	17.1693195188466	7.8601465094449e-25	8.03745662107233e-20	29.6549684192805	chr5	96211644	96255406	28.894810823245	96286286	52761	rs7719705
kgp7875803	LOC644246	13.875077625641	2.20590555916434e-20	1.22908961074885e-15	3.35735728220756	chr17	592236	44274089	3.05163814167838	43923266	21490103.5	rs62054815
kgp7875803	LRRC37A4	-5.09474492305801	3.73522531140626e-06	0.00857617911443582	-3.28223113964185	chr17	197721	43597889	18.2351144451624	43923266	22025461	rs62054815
kgp7875803	C17orf69	6.06692319627995	9.49575803061604e-08	0.000425248796385249	2.22414883587758	chr17	1143726	43723595	6.64051105767585	43923266	21489605.5	rs62054815
kgp7875803	MGC57346	6.09823898104205	8.41549992144063e-08	0.000383119693429167	1.68650338580473	chr17	1151952	43715329	7.47019936859488	43923266	21489625.5	rs62054815
kgp7875803	LRRC37A2	6.12396842131207	7.61988743633126e-08	0.000351326486876135	2.33697255001199	chr17	197706	44633014	5.60368270248694	43923266	21507906	rs62054815
kgp7875803	LOC644172	17.1604887065382	8.06500691588535e-25	8.1273112166808e-20	1.91498172394	chr17	1188439	43679748	0.692737129415551	43923266	21489172.5	rs62054815
kgp7875803	LRRC37A	4.66028804621394	1.80364507029866e-05	0.0288943446375616	0.431613345752814	chr17	415627	44415160	1.16615244696079	43923266	21507872.5	rs62054815
kgp5327926	MGC57346	6.09823898104205	8.41549992144063e-08	0.000383119693429167	1.68650338580473	chr17	1151952	43715329	7.47019936859488	43974065	21540424.5	rs74496580
kgp5327926	LRRC37A4	-5.09474492305801	3.73522531140626e-06	0.00857617911443582	-3.28223113964185	chr17	197721	43597889	18.2351144451624	43974065	22076260	rs74496580
kgp5327926	C17orf69	6.06692319627995	9.49575803061604e-08	0.000425248796385249	2.22414883587758	chr17	1143726	43723595	6.64051105767585	43974065	21540404.5	rs74496580
kgp5327926	LRRC37A	4.66028804621394	1.80364507029866e-05	0.0288943446375616	0.431613345752814	chr17	415627	44415160	1.16615244696079	43974065	21558671.5	rs74496580
kgp5327926	LRRC37A2	6.12396842131207	7.61988743633126e-08	0.000351326486876135	2.33697255001199	chr17	197706	44633014	5.60368270248694	43974065	21558705	rs74496580
kgp5327926	LOC644172	17.1604887065382	8.06500691588535e-25	8.1273112166808e-20	1.91498172394	chr17	1188439	43679748	0.692737129415551	43974065	21539971.5	rs74496580
kgp5327926	LOC644246	13.875077625641	2.20590555916434e-20	1.22908961074885e-15	3.35735728220756	chr17	592236	44274089	3.05163814167838	43974065	21540902.5	rs74496580
kgp1413927	TAPBPL	17.1492378862366	8.33386725934333e-25	8.35825691715403e-20	7.77050955789586	chr12	6561177	6571488	21.4845854364471	6568572	2239.5	rs2534709
rs2535238	ZFP57	17.1183392758734	9.11993295858812e-25	8.9756581761738e-20	5.26860009739352	chr6	943126	29644931	2.02813076955316	29645038	14351009.5	rs2535238
rs3814726	XRRA1	17.075990123679	1.03209538960306e-24	1.01104342791249e-19	5.02259001970753	chr11	74551955	74660232	7.36142096709819	74555056	51037.5	rs3814726
rs7187976	C16orf88	16.759754720679	2.61663661227068e-24	2.46027598708041e-19	4.60787539002854	chr16	19717674	19729492	8.76643805815943	19708196	15387	rs7187976
rs1544352	C16orf88	16.759754720679	2.61663661227068e-24	2.46027598708041e-19	4.60787539002854	chr16	19717674	19729492	8.76643805815943	19713882	9701	rs1544352
kgp11310706	C16orf88	16.759754720679	2.61663661227068e-24	2.46027598708041e-19	4.60787539002854	chr16	19717674	19729492	8.76643805815943	19714329	9254	rs28658008
kgp270001	C16orf88	16.759754720679	2.61663661227068e-24	2.46027598708041e-19	4.60787539002854	chr16	19717674	19729492	8.76643805815943	19750275	26692	rs8056301
rs199533	LRRC37A2	7.30596946197069	7.51364602004035e-10	6.1392768253304e-06	2.48345836210375	chr17	197706	44633014	5.60368270248694	44828931	22413571	rs199533
rs199533	LOC644246	16.5934766753217	4.28736800939653e-24	3.9260096200195e-19	3.34666948156742	chr17	592236	44274089	3.05163814167838	44828931	22395768.5	rs199533
rs199533	LRRC37A	5.14049005933721	3.15561172823667e-06	0.00748190745002409	0.444671919059128	chr17	415627	44415160	1.16615244696079	44828931	22413537.5	rs199533
rs8192589	RNF5P1	16.1944722322088	1.42072895191509e-23	1.27874457906597e-18	0.636939173384042	chr6	3407252	38458775	0.176559057605815	32187637	11254623.5	rs8192589
rs2041385	TAPBPL	16.1516400054569	1.61752670712564e-23	1.43140633638676e-18	7.67498434448233	chr12	6561177	6571488	21.4845854364471	6562293	4039.5	rs2041385
kgp7045411	LRRC37A2	6.86118539543353	4.31288779314192e-09	2.91140080493497e-05	2.56385954500009	chr17	197706	44633014	5.60368270248694	44801784	22386424	rs199451
kgp7045411	LOC644246	16.0154409041776	2.44699941340721e-23	2.12964361039259e-18	3.55201897248742	chr17	592236	44274089	3.05163814167838	44801784	22368621.5	rs199451
kgp7045411	LRRC37A	5.07721419498804	3.98404448639721e-06	0.00902255759358993	0.470966727626032	chr17	415627	44415160	1.16615244696079	44801784	22386390.5	rs199451
kgp10414767	TYW1B	15.841383478723	4.16669551940081e-23	3.34949170536826e-18	2.60150526996854	chr7	72023729	72298813	3.27654448398283	72199240	37969	rs113478170
rs11982415	TYW1B	15.841383478723	4.16669551940081e-23	3.34949170536826e-18	2.60150526996854	chr7	72023729	72298813	3.27654448398283	72220842	59571	rs11982415
kgp22790592	TYW1B	15.841383478723	4.16669551940081e-23	3.34949170536826e-18	2.60150526996854	chr7	72023729	72298813	3.27654448398283	72224468	63197	rs186470846
rs17691610	MGC57346	5.37290182995532	1.32999173474142e-06	0.00374126617683241	1.66691708208897	chr17	1151952	43715329	7.47019936859488	43970662	21537021.5	rs17691610
rs17691610	LRRC37A4	-5.21021615354589	2.43810421987164e-06	0.00614085714337186	-3.57605954387212	chr17	197721	43597889	18.2351144451624	43970662	22072857	rs17691610
rs17691610	C17orf69	5.4099282908079	1.15773664441592e-06	0.00333702226788379	2.21555709582085	chr17	1143726	43723595	6.64051105767585	43970662	21537001.5	rs17691610
rs17691610	LOC644172	13.9851216342837	1.53312655807649e-20	8.77442407924254e-16	1.9716042871483	chr17	1188439	43679748	0.692737129415551	43970662	21536568.5	rs17691610
rs17691610	LOC644246	15.7752381412992	5.10565259462274e-23	3.98268472904585e-18	3.702475858046	chr17	592236	44274089	3.05163814167838	43970662	21537499.5	rs17691610
rs17691610	LRRC37A2	6.29314523941911	3.95869560351603e-08	0.000198703291678354	2.54886843999807	chr17	197706	44633014	5.60368270248694	43970662	21555302	rs17691610
rs17691610	LRRC37A	4.92256536160935	7.01383998792316e-06	0.0141076970990702	0.48170735774241	chr17	415627	44415160	1.16615244696079	43970662	21555268.5	rs17691610
kgp968234	HLA-DRB1	6.66773912868	9.19899281690598e-09	5.65181449403638e-05	79.012979552675	chr6	3720949	32557562	104.486710074765	32573808	14434552.5	rs78397631
kgp968234	HLA-DRB5	15.254393485582	2.57686162211531e-22	1.80908209419978e-17	92.779082758241	chr6	32485154	32498006	32.6050040865722	32573808	82228	rs78397631
rs9271055	HLA-DRB1	6.66773912868	9.19899281690598e-09	5.65181449403638e-05	79.012979552675	chr6	3720949	32557562	104.486710074765	32575369	14436113.5	rs9271055
rs9271055	HLA-DRB5	15.254393485582	2.57686162211531e-22	1.80908209419978e-17	92.779082758241	chr6	32485154	32498006	32.6050040865722	32575369	83789	rs9271055
rs1724400	LRRC37A	4.65933363532019	1.80978924238572e-05	0.0289740054928381	0.428648101092921	chr17	415627	44415160	1.16615244696079	43755871	21340477.5	rs1724400
rs1724400	MGC57346	4.94514299174446	6.46042122809795e-06	0.0132269748573825	1.45723376380013	chr17	1151952	43715329	7.47019936859488	43755871	21322230.5	rs1724400
rs1724400	LOC644172	15.0668788332406	4.65303879486679e-22	3.24502586590919e-17	1.85599928517314	chr17	1188439	43679748	0.692737129415551	43755871	21321777.5	rs1724400
rs1724400	LOC644246	13.8052147723003	2.78130899115771e-20	1.5415374342708e-15	3.33078047809183	chr17	592236	44274089	3.05163814167838	43755871	21322708.5	rs1724400
rs1724400	C17orf69	5.44698244524311	1.00741189209927e-06	0.00297528853902252	2.06088922779758	chr17	1143726	43723595	6.64051105767585	43755871	21322210.5	rs1724400
rs1724400	LRRC37A4	-5.02144049378245	4.88891399272515e-06	0.0105963235280127	-3.22721489456148	chr17	197721	43597889	18.2351144451624	43755871	21858066	rs1724400
rs1724400	LRRC37A2	6.26379898319396	4.43587427242666e-08	0.000219052707343481	2.35345540479241	chr17	197706	44633014	5.60368270248694	43755871	21340511	rs1724400
rs7215239	LOC644172	15.0668788332406	4.65303879486679e-22	3.24502586590919e-17	1.85599928517314	chr17	1188439	43679748	0.692737129415551	43767773	21333679.5	rs7215239
rs7215239	C17orf69	5.44698244524311	1.00741189209927e-06	0.00297528853902252	2.06088922779758	chr17	1143726	43723595	6.64051105767585	43767773	21334112.5	rs7215239
rs7215239	LRRC37A	4.65933363532019	1.80978924238572e-05	0.0289740054928381	0.428648101092921	chr17	415627	44415160	1.16615244696079	43767773	21352379.5	rs7215239
rs7215239	LRRC37A4	-5.02144049378245	4.88891399272515e-06	0.0105963235280127	-3.22721489456148	chr17	197721	43597889	18.2351144451624	43767773	21869968	rs7215239
rs7215239	LRRC37A2	6.26379898319396	4.43587427242666e-08	0.000219052707343481	2.35345540479241	chr17	197706	44633014	5.60368270248694	43767773	21352413	rs7215239
rs7215239	MGC57346	4.94514299174446	6.46042122809795e-06	0.0132269748573825	1.45723376380013	chr17	1151952	43715329	7.47019936859488	43767773	21334132.5	rs7215239
rs7215239	LOC644246	13.8052147723003	2.78130899115771e-20	1.5415374342708e-15	3.33078047809183	chr17	592236	44274089	3.05163814167838	43767773	21334610.5	rs7215239
rs11150882	C17orf97	15.0156792499689	5.47192765561139e-22	3.79101231900321e-17	2.2109577850791	chr17	260118	264457	2.38831560083656	259648	2639.5	rs11150882
rs8050872	C16orf88	14.9192611790114	7.43202219335676e-22	5.09867176809288e-17	4.48620565922662	chr16	19717674	19729492	8.76643805815943	19803846	80263	rs8050872
rs1836404	C9orf130	14.9100934501884	7.65201874230312e-22	5.23255426481266e-17	3.87070213448847	chr9	98568370	98638259	9.40489498990111	98550264	53050.5	rs1836404
rs417764	ZFP57	14.8062639979181	1.06555815775017e-21	7.23942206000406e-17	5.08021166710079	chr6	943126	29644931	2.02813076955316	29648137	14354108.5	rs417764
rs17577094	C17orf69	5.34524907367579	1.47488767238978e-06	0.00407601164765191	2.24779117188902	chr17	1143726	43723595	6.64051105767585	44187492	21753831.5	rs17577094
rs17577094	MGC57346	5.14940153788691	3.05346041671884e-06	0.00730414759566579	1.65608816064706	chr17	1151952	43715329	7.47019936859488	44187492	21753851.5	rs17577094
rs17577094	LRRC37A2	5.86692399130505	2.0474384482089e-07	0.000785751437400454	2.49627115945067	chr17	197706	44633014	5.60368270248694	44187492	21772132	rs17577094
rs17577094	LRRC37A4	-4.79398642876198	1.11713016054827e-05	0.0201648868331511	-3.44885897540928	chr17	197721	43597889	18.2351144451624	44187492	22289687	rs17577094
rs17577094	LOC644172	9.99018524639595	2.21861693889636e-14	4.54104057110343e-10	1.82178778992494	chr17	1188439	43679748	0.692737129415551	44187492	21753398.5	rs17577094
rs17577094	LRRC37A	4.83696858907796	9.56637243761571e-06	0.017978205702436	0.48654967451235	chr17	415627	44415160	1.16615244696079	44187492	21772098.5	rs17577094
rs17577094	LOC644246	14.7929265577528	1.11196605123927e-21	7.53042645839286e-17	3.73746762459058	chr17	592236	44274089	3.05163814167838	44187492	21754329.5	rs17577094
rs4583476	LOC100506054	-14.7683612735751	1.20286559937493e-21	8.1199049041282e-17	-1.93973132519515	chr2	3605976	3609340	4.64650066956957	3608756	1098	rs4583476
rs17690703	LOC644172	14.5529798289811	2.40340341162274e-21	1.58184937534216e-16	1.74089765948765	chr17	1188439	43679748	0.692737129415551	43925297	21491203.5	rs17690703
rs17690703	LRRC37A	4.47910205759092	3.4223979623169e-05	0.0460461804922851	0.393390282462024	chr17	415627	44415160	1.16615244696079	43925297	21509903.5	rs17690703
rs17690703	LRRC37A4	-4.5883928508067	2.32846161409777e-05	0.034958082298428	-2.85736768390653	chr17	197721	43597889	18.2351144451624	43925297	22027492	rs17690703
rs17690703	LOC644246	13.4579575127276	8.88425598156697e-20	4.67788460542554e-15	3.12808700317136	chr17	592236	44274089	3.05163814167838	43925297	21492134.5	rs17690703
rs17690703	C17orf69	4.49661877116464	3.21836189733613e-05	0.044086760279379	1.69981235312398	chr17	1143726	43723595	6.64051105767585	43925297	21491636.5	rs17690703
rs17690703	LRRC37A2	5.88118436703567	1.93863960157625e-07	0.000753609755366094	2.13885220383781	chr17	197706	44633014	5.60368270248694	43925297	21509937	rs17690703
kgp8715551	TAPBPL	14.4981281548779	2.86937962915729e-21	1.85378277747091e-16	7.55710750997307	chr12	6561177	6571488	21.4845854364471	6573061	6728.5	rs2534714
rs2534715	TAPBPL	14.4981281548779	2.86937962915729e-21	1.85378277747091e-16	7.55710750997307	chr12	6561177	6571488	21.4845854364471	6573146	6813.5	rs2534715
rs2534717	TAPBPL	14.4981281548779	2.86937962915729e-21	1.85378277747091e-16	7.55710750997307	chr12	6561177	6571488	21.4845854364471	6573749	7416.5	rs2534717
rs1034969	TAPBPL	14.4981281548779	2.86937962915729e-21	1.85378277747091e-16	7.55710750997307	chr12	6561177	6571488	21.4845854364471	6573856	7523.5	rs1034969
rs2072375	TAPBPL	14.4981281548779	2.86937962915729e-21	1.85378277747091e-16	7.55710750997307	chr12	6561177	6571488	21.4845854364471	6575044	8711.5	rs2072375
kgp12286787	C17orf97	14.3224225535766	5.07489188031015e-21	3.07139718941647e-16	2.08314813496445	chr17	260118	264457	2.38831560083656	262555	267.5	rs35067709
rs6565724	C17orf97	14.3224225535766	5.07489188031015e-21	3.07139718941647e-16	2.08314813496445	chr17	260118	264457	2.38831560083656	270933	8645.5	rs6565724
rs204995	RNF5P1	13.9705116815708	1.60885681466453e-20	9.1333882021754e-16	0.489293100206938	chr6	3407252	38458775	0.176559057605815	32154285	11221271.5	rs204995
rs204995	MICB	4.75623832481756	1.27959239597244e-05	0.02236892555187	0.741620838225969	chr6	2751271	31478901	2.49936457374991	32154285	15039199	rs204995
rs1006771	GSTT1	-6.7714011867039	6.13149110618519e-09	4.00304223218515e-05	-26.7851881467178	chr22	24376139	24384284	44.8405545734858	24314006	66205.5	rs1006771
rs1006771	GSTT2	5.47714375598702	8.99404261128041e-07	0.00272714728919799	0.994329555302222	chr22	24299601	24326106	2.02972742087574	24314006	1152.5	rs1006771
rs1006771	LOC391322	-6.26802885556469	4.36372421837203e-08	0.000215894748294164	-0.775949132405659	chr22	24373117	24374043	1.24279149530321	24314006	59574	rs1006771
rs1006771	LOC284889	-13.7998933570852	2.83092088547257e-20	1.56491657035967e-15	-1.07207610042262	chr22	24235897	24241117	1.42915617960555	24314006	75499	rs1006771
rs1017101	TAPBPL	13.7641381035359	3.18831519525414e-20	1.75786823496353e-15	7.44683423656	chr12	6561177	6571488	21.4845854364471	6574301	7968.5	rs1017101
kgp8784304	ERAP2	13.7530459627536	3.30821430731088e-20	1.81921192397982e-15	28.6079715569811	chr5	96211644	96255406	28.894810823245	96221011	12514	rs12189125
rs2041388	TAPBPL	13.7414643904216	3.43827595467851e-20	1.88581001593415e-15	7.63216979274618	chr12	6561177	6571488	21.4845854364471	6562836	3496.5	rs2041388
rs3752277	LOC388796	13.5727090358905	6.0423904504478e-20	3.2055806723352e-15	3.3299888186112	chr20	37049239	37064018	6.21754958650964	37050753	5875.5	rs3752277
kgp3661828	LOC388796	13.5727090358905	6.0423904504478e-20	3.2055806723352e-15	3.3299888186112	chr20	37049239	37064018	6.21754958650964	37050817	5811.5	rs3752278
kgp11315153	LOC388796	13.5727090358905	6.0423904504478e-20	3.2055806723352e-15	3.3299888186112	chr20	37049239	37064018	6.21754958650964	37051007	5621.5	rs3752280
rs752775	LOC388796	13.5727090358905	6.0423904504478e-20	3.2055806723352e-15	3.3299888186112	chr20	37049239	37064018	6.21754958650964	37054781	1847.5	rs752775
kgp3998850	LOC388796	13.5727090358905	6.0423904504478e-20	3.2055806723352e-15	3.3299888186112	chr20	37049239	37064018	6.21754958650964	37062583	5954.5	rs788347
rs788348	LOC388796	13.5727090358905	6.0423904504478e-20	3.2055806723352e-15	3.3299888186112	chr20	37049239	37064018	6.21754958650964	37063474	6845.5	rs788348
rs6099675	LOC388796	13.5727090358905	6.0423904504478e-20	3.2055806723352e-15	3.3299888186112	chr20	37049239	37064018	6.21754958650964	37067489	10860.5	rs6099675
kgp1546659	ZNF266	-13.4486589726125	9.16682469704591e-20	4.7320267977989e-15	-9.11052553075231	chr19	9523271	9546234	30.2884113789263	9522477	12275.5	rs8105020
rs6512110	ZNF266	-13.4486589726125	9.16682469704591e-20	4.7320267977989e-15	-9.11052553075231	chr19	9523271	9546234	30.2884113789263	9522724	12028.5	rs6512110
rs11880207	ZNF266	-13.4486589726125	9.16682469704591e-20	4.7320267977989e-15	-9.11052553075231	chr19	9523271	9546234	30.2884113789263	9531693	3059.5	rs11880207
rs10411141	ZNF266	-13.4486589726125	9.16682469704591e-20	4.7320267977989e-15	-9.11052553075231	chr19	9523271	9546234	30.2884113789263	9536203	1450.5	rs10411141
rs10404721	ZNF266	-13.4486589726125	9.16682469704591e-20	4.7320267977989e-15	-9.11052553075231	chr19	9523271	9546234	30.2884113789263	9541833	7080.5	rs10404721
kgp10764873	ZP3	13.4054031462193	1.06056690983203e-19	5.43481397265624e-15	1.66895248296158	chr7	76026841	76071388	0.725743762043091	75590107	459007.5	rs17362733
rs2960999	TYW1B	13.383823361833	1.14068616635038e-19	5.80302265308442e-15	2.50873805801932	chr7	72023729	72298813	3.27654448398283	72193868	32597	rs2960999
rs2416800	LOC253039	13.337745321021	1.33286655228701e-19	6.73192156129442e-15	12.0880462015881	chr9	123605320	123616651	20.6633774155997	123544003	66982.5	rs2416800
kgp2483354	LOC284889	-13.2850713608827	1.59305875319498e-19	8.00767064962967e-15	-1.03271723834988	chr22	24235897	24241117	1.42915617960555	24255296	16789	rs4822455
kgp2483354	LOC391322	-6.05040015075978	1.01200485081021e-07	0.000445812542588067	-0.738342207046958	chr22	24373117	24374043	1.24279149530321	24255296	118284	rs4822455
kgp2483354	GSTT2	7.19233520559641	1.17479597928183e-09	9.21523879933451e-06	1.13948481967941	chr22	24299601	24326106	2.02972742087574	24255296	57557.5	rs4822455
kgp2483354	GSTT1	-7.34550202041414	6.43132744986362e-10	5.33280051061219e-06	-27.229844761295	chr22	24376139	24384284	44.8405545734858	24255296	124915.5	rs4822455
rs11966332	PSORS1C3	13.2444898115785	1.82811395057468e-19	9.01703634408495e-15	0.722568883599273	chr6	2437381	31145676	0.461434220571837	31229701	14438172.5	rs11966332
rs34131062	PSORS1C3	13.2444898115785	1.82811395057468e-19	9.01703634408495e-15	0.722568883599273	chr6	2437381	31145676	0.461434220571837	31236410	14444881.5	rs34131062
rs2074488	PSORS1C3	13.2444898115785	1.82811395057468e-19	9.01703634408495e-15	0.722568883599273	chr6	2437381	31145676	0.461434220571837	31240431	14448902.5	rs2074488
rs17198616	PSORS1C3	13.2444898115785	1.82811395057468e-19	9.01703634408495e-15	0.722568883599273	chr6	2437381	31145676	0.461434220571837	31247964	14456435.5	rs17198616
kgp12261911	PSORS1C3	13.2444898115785	1.82811395057468e-19	9.01703634408495e-15	0.722568883599273	chr6	2437381	31145676	0.461434220571837	31250796	14459267.5	rs35446580
rs10401135	ZNF266	-13.1675405091009	2.37460817971175e-19	1.16038771330523e-14	-8.85979790945147	chr19	9523271	9546234	30.2884113789263	9443332	91420.5	rs10401135
rs28366298	HCG23	4.7604219311795	1.26050614865517e-05	0.0221269009593268	0.152644318290672	chr6	3619146	32361468	0.282927054230809	32560859	14570552	rs28366298
rs28366298	HLA-DQA2	5.79572109331509	2.68795308283461e-07	0.000992099445672617	3.44889241754465	chr6	3941246	32714664	3.50217796114913	32560859	14232904	rs28366298
rs28366298	HLA-DRB6	13.1381668712151	2.62445375974683e-19	1.26198225191438e-14	3.42273006666586	chr6	3973650	32527779	2.29240498797483	32560859	14310144.5	rs28366298
rs28366336	HCG23	4.7604219311795	1.26050614865517e-05	0.0221269009593268	0.152644318290672	chr6	3619146	32361468	0.282927054230809	32561956	14571649	rs28366336
rs28366336	HLA-DRB6	13.1381668712151	2.62445375974683e-19	1.26198225191438e-14	3.42273006666586	chr6	3973650	32527779	2.29240498797483	32561956	14311241.5	rs28366336
rs28366336	HLA-DQA2	5.79572109331509	2.68795308283461e-07	0.000992099445672617	3.44889241754465	chr6	3941246	32714664	3.50217796114913	32561956	14234001	rs28366336
rs9271488	HLA-DQA2	5.79572109331509	2.68795308283461e-07	0.000992099445672617	3.44889241754465	chr6	3941246	32714664	3.50217796114913	32589000	14261045	rs9271488
rs9271488	HCG23	4.7604219311795	1.26050614865517e-05	0.0221269009593268	0.152644318290672	chr6	3619146	32361468	0.282927054230809	32589000	14598693	rs9271488
rs9271488	HLA-DRB6	13.1381668712151	2.62445375974683e-19	1.26198225191438e-14	3.42273006666586	chr6	3973650	32527779	2.29240498797483	32589000	14338285.5	rs9271488
rs9271498	HLA-DRB6	13.1381668712151	2.62445375974683e-19	1.26198225191438e-14	3.42273006666586	chr6	3973650	32527779	2.29240498797483	32589282	14338567.5	rs9271498
rs9271498	HLA-DQA2	5.79572109331509	2.68795308283461e-07	0.000992099445672617	3.44889241754465	chr6	3941246	32714664	3.50217796114913	32589282	14261327	rs9271498
rs9271498	HCG23	4.7604219311795	1.26050614865517e-05	0.0221269009593268	0.152644318290672	chr6	3619146	32361468	0.282927054230809	32589282	14598975	rs9271498
rs9271589	HCG23	4.7604219311795	1.26050614865517e-05	0.0221269009593268	0.152644318290672	chr6	3619146	32361468	0.282927054230809	32591128	14600821	rs9271589
rs9271589	HLA-DQA2	5.79572109331509	2.68795308283461e-07	0.000992099445672617	3.44889241754465	chr6	3941246	32714664	3.50217796114913	32591128	14263173	rs9271589
rs9271589	HLA-DRB6	13.1381668712151	2.62445375974683e-19	1.26198225191438e-14	3.42273006666586	chr6	3973650	32527779	2.29240498797483	32591128	14340413.5	rs9271589
kgp4161456	HLA-DQA2	5.79572109331509	2.68795308283461e-07	0.000992099445672617	3.44889241754465	chr6	3941246	32714664	3.50217796114913	32610994	14283039	rs1130161
kgp4161456	HCG23	4.7604219311795	1.26050614865517e-05	0.0221269009593268	0.152644318290672	chr6	3619146	32361468	0.282927054230809	32610994	14620687	rs1130161
kgp4161456	HLA-DRB6	13.1381668712151	2.62445375974683e-19	1.26198225191438e-14	3.42273006666586	chr6	3973650	32527779	2.29240498797483	32610994	14360279.5	rs1130161
rs2071278	RNF5P1	13.0507603721424	3.53677727848685e-19	1.69294741150466e-14	0.513239757858668	chr6	3407252	38458775	0.176559057605815	32165444	11232430.5	rs2071278
rs2071278	MICB	4.97277713481821	5.8410788755289e-06	0.0122143063715299	0.816819996785401	chr6	2751271	31478901	2.49936457374991	32165444	15050358	rs2071278
kgp8323102	LOC643529	13.0372609606256	3.70387918716294e-19	1.75301339185408e-14	5.00819217272912	chr10	91589250	91600618	3.01340131987346	91584106	10828	rs12242029
kgp4741569	LOC643529	13.0372609606256	3.70387918716294e-19	1.75301339185408e-14	5.00819217272912	chr10	91589250	91600618	3.01340131987346	91586897	8037	rs12240362
kgp12309952	LOC643529	13.0372609606256	3.70387918716294e-19	1.75301339185408e-14	5.00819217272912	chr10	91589250	91600618	3.01340131987346	91590716	4218	rs58929000
rs1125326	LOC643529	13.0372609606256	3.70387918716294e-19	1.75301339185408e-14	5.00819217272912	chr10	91589250	91600618	3.01340131987346	91592198	2736	rs1125326
rs3740040	LOC643529	13.0372609606256	3.70387918716294e-19	1.75301339185408e-14	5.00819217272912	chr10	91589250	91600618	3.01340131987346	91597426	2492	rs3740040
kgp7707154	LOC643529	13.0264877542056	3.84294605565734e-19	1.81069456258373e-14	5.30707579024982	chr10	91589250	91600618	3.01340131987346	91599896	4962	rs17128049
kgp7952497	ZNF718	12.9899487508906	4.3551620206977e-19	2.02272972510536e-14	1.23546330098363	chr4	53277	156490	2.18437866489325	159061	54177.5	rs6842197
kgp2075991	LOC644172	12.9896121303092	4.36018862130928e-19	2.02272972510536e-14	1.70164019984028	chr17	1188439	43679748	0.692737129415551	43726659	21292565.5	rs439945
kgp2075991	LOC644246	12.1395010875905	8.4087966949936e-18	3.14153841415069e-13	3.05660601046525	chr17	592236	44274089	3.05163814167838	43726659	21293496.5	rs439945
kgp2075991	LRRC37A2	6.40599165406794	2.55359445921468e-08	0.000138222622595175	2.26452542121988	chr17	197706	44633014	5.60368270248694	43726659	21311299	rs439945
kgp2075991	LRRC37A4	-4.6598000128794	1.80678431404493e-05	0.028933631345283	-2.90339732186607	chr17	197721	43597889	18.2351144451624	43726659	21828854	rs439945
kgp2075991	LRRC37A	4.76633601585004	1.23399930768844e-05	0.0217852678884402	0.413739812204497	chr17	415627	44415160	1.16615244696079	43726659	21311265.5	rs439945
kgp2075991	C17orf69	5.57397402566322	6.242150880981e-07	0.00199665211089914	1.98668964719665	chr17	1143726	43723595	6.64051105767585	43726659	21292998.5	rs439945
kgp2075991	MGC57346	4.9555176545992	6.2206992438797e-06	0.0128347370548202	1.38549493369162	chr17	1151952	43715329	7.47019936859488	43726659	21293018.5	rs439945
rs417968	LRRC37A2	6.40599165406794	2.55359445921468e-08	0.000138222622595175	2.26452542121988	chr17	197706	44633014	5.60368270248694	43728376	21313016	rs417968
rs417968	C17orf69	5.57397402566322	6.242150880981e-07	0.00199665211089914	1.98668964719665	chr17	1143726	43723595	6.64051105767585	43728376	21294715.5	rs417968
rs417968	LRRC37A	4.76633601585004	1.23399930768844e-05	0.0217852678884402	0.413739812204497	chr17	415627	44415160	1.16615244696079	43728376	21312982.5	rs417968
rs417968	MGC57346	4.9555176545992	6.2206992438797e-06	0.0128347370548202	1.38549493369162	chr17	1151952	43715329	7.47019936859488	43728376	21294735.5	rs417968
rs417968	LOC644172	12.9896121303092	4.36018862130928e-19	2.02272972510536e-14	1.70164019984028	chr17	1188439	43679748	0.692737129415551	43728376	21294282.5	rs417968
rs417968	LRRC37A4	-4.6598000128794	1.80678431404493e-05	0.028933631345283	-2.90339732186607	chr17	197721	43597889	18.2351144451624	43728376	21830571	rs417968
rs417968	LOC644246	12.1395010875905	8.4087966949936e-18	3.14153841415069e-13	3.05660601046525	chr17	592236	44274089	3.05163814167838	43728376	21295213.5	rs417968
rs4822451	GSTT2	7.00184191890001	2.4835278990519e-09	1.80617122022478e-05	1.16107151747614	chr22	24299601	24326106	2.02972742087574	24248166	64687.5	rs4822451
rs4822451	GSTT1	-7.19093968483258	1.18126038924468e-09	9.25216291377482e-06	-27.8369592503401	chr22	24376139	24384284	44.8405545734858	24248166	132045.5	rs4822451
rs4822451	LOC284889	-12.9543532148563	4.92054041031697e-19	2.26274574648894e-14	-1.06081460933673	chr22	24235897	24241117	1.42915617960555	24248166	9659	rs4822451
rs4822451	LOC391322	-6.03475718876194	1.07485301548433e-07	0.000469168430903835	-0.76216170102235	chr22	24373117	24374043	1.24279149530321	24248166	125414	rs4822451
rs5760102	GSTT2	7.00184191890001	2.4835278990519e-09	1.80617122022478e-05	1.16107151747614	chr22	24299601	24326106	2.02972742087574	24248761	64092.5	rs5760102
rs5760102	GSTT1	-7.19093968483258	1.18126038924468e-09	9.25216291377482e-06	-27.8369592503401	chr22	24376139	24384284	44.8405545734858	24248761	131450.5	rs5760102
rs5760102	LOC391322	-6.03475718876194	1.07485301548433e-07	0.000469168430903835	-0.76216170102235	chr22	24373117	24374043	1.24279149530321	24248761	124819	rs5760102
rs5760102	LOC284889	-12.9543532148563	4.92054041031697e-19	2.26274574648894e-14	-1.06081460933673	chr22	24235897	24241117	1.42915617960555	24248761	10254	rs5760102
kgp4683404	GSTT1	-7.19093968483258	1.18126038924468e-09	9.25216291377482e-06	-27.8369592503401	chr22	24376139	24384284	44.8405545734858	24250645	129566.5	rs5760106
kgp4683404	GSTT2	7.00184191890001	2.4835278990519e-09	1.80617122022478e-05	1.16107151747614	chr22	24299601	24326106	2.02972742087574	24250645	62208.5	rs5760106
kgp4683404	LOC284889	-12.9543532148563	4.92054041031697e-19	2.26274574648894e-14	-1.06081460933673	chr22	24235897	24241117	1.42915617960555	24250645	12138	rs5760106
kgp4683404	LOC391322	-6.03475718876194	1.07485301548433e-07	0.000469168430903835	-0.76216170102235	chr22	24373117	24374043	1.24279149530321	24250645	122935	rs5760106
kgp4494561	GSTT2	7.00184191890001	2.4835278990519e-09	1.80617122022478e-05	1.16107151747614	chr22	24299601	24326106	2.02972742087574	24252085	60768.5	rs2154593
kgp4494561	GSTT1	-7.19093968483258	1.18126038924468e-09	9.25216291377482e-06	-27.8369592503401	chr22	24376139	24384284	44.8405545734858	24252085	128126.5	rs2154593
kgp4494561	LOC391322	-6.03475718876194	1.07485301548433e-07	0.000469168430903835	-0.76216170102235	chr22	24373117	24374043	1.24279149530321	24252085	121495	rs2154593
kgp4494561	LOC284889	-12.9543532148563	4.92054041031697e-19	2.26274574648894e-14	-1.06081460933673	chr22	24235897	24241117	1.42915617960555	24252085	13578	rs2154593
rs2549782	ERAP2	12.9354789966305	5.24987222113067e-19	2.35255241044065e-14	28.9865201193366	chr5	96211644	96255406	28.894810823245	96231000	2525	rs2549782
kgp6543440	ERAP2	12.9354789966305	5.24987222113067e-19	2.35255241044065e-14	28.9865201193366	chr5	96211644	96255406	28.894810823245	96232250	1275	rs74345571
rs2287988	ERAP2	12.9354789966305	5.24987222113067e-19	2.35255241044065e-14	28.9865201193366	chr5	96211644	96255406	28.894810823245	96237326	3801	rs2287988
rs1056893	ERAP2	12.9354789966305	5.24987222113067e-19	2.35255241044065e-14	28.9865201193366	chr5	96211644	96255406	28.894810823245	96245439	11914	rs1056893
rs2255546	ERAP2	12.9354789966305	5.24987222113067e-19	2.35255241044065e-14	28.9865201193366	chr5	96211644	96255406	28.894810823245	96249115	15590	rs2255546
kgp5879601	ERAP2	12.9354789966305	5.24987222113067e-19	2.35255241044065e-14	28.9865201193366	chr5	96211644	96255406	28.894810823245	96254209	20684	rs1230381
rs10069361	ERAP2	12.9354789966305	5.24987222113067e-19	2.35255241044065e-14	28.9865201193366	chr5	96211644	96255406	28.894810823245	96284803	51278	rs10069361
kgp9417276	ERAP2	12.9354789966305	5.24987222113067e-19	2.35255241044065e-14	28.9865201193366	chr5	96211644	96255406	28.894810823245	96340616	107091	rs27397
kgp9553579	ATP6AP1L	12.8748332906945	6.46677977767776e-19	2.86736443542757e-14	1.09131793976498	chr5	81601166	81614147	2.35192915988246	81571267	36389.5	rs202144799
rs226202	ATP6AP1L	12.8748332906945	6.46677977767776e-19	2.86736443542757e-14	1.09131793976498	chr5	81601166	81614147	2.35192915988246	81571669	35987.5	rs226202
kgp22403448	ATP6AP1L	12.8748332906945	6.46677977767776e-19	2.86736443542757e-14	1.09131793976498	chr5	81601166	81614147	2.35192915988246	81581975	25681.5	rs74271586
rs862241	ATP6AP1L	12.8748332906945	6.46677977767776e-19	2.86736443542757e-14	1.09131793976498	chr5	81601166	81614147	2.35192915988246	81588011	19645.5	rs862241
rs3132935	RNF5P1	12.8443742406631	7.18188362500089e-19	3.17108889578289e-14	0.474994688358803	chr6	3407252	38458775	0.176559057605815	32171075	11238061.5	rs3132935
kgp8194839	EFCAB2	-12.7642195188305	9.47007413147331e-19	4.14664383735783e-14	-10.1077635193741	chr1	245133171	245288530	25.8240562558957	245129295	81555.5	rs199596521
kgp9059043	ERAP2	12.7495006348769	9.96435215247723e-19	4.35402042233628e-14	27.8286927375491	chr5	96211644	96255406	28.894810823245	96222020	11505	rs13167902
kgp11613649	CSMD1	12.7086986400259	1.14752776240954e-18	4.90235451761106e-14	1.11345923317249	chr8	2792875	4852328	0.446008389492336	2958341	864260.5	rs62488453
rs4995273	CSMD1	12.7086986400259	1.14752776240954e-18	4.90235451761106e-14	1.11345923317249	chr8	2792875	4852328	0.446008389492336	2967472	855129.5	rs4995273
rs415430	LRRC37A2	7.2421996210852	9.65596152663257e-10	7.68298557396252e-06	2.47191588108582	chr17	197706	44633014	5.60368270248694	44859144	22443784	rs415430
rs415430	LRRC37A	5.03080851913314	4.72395352640587e-06	0.0103101915844921	0.438020302118245	chr17	415627	44415160	1.16615244696079	44859144	22443750.5	rs415430
rs415430	LOC644246	12.6463256585293	1.42452960338495e-18	6.06114553766642e-14	3.1495095224452	chr17	592236	44274089	3.05163814167838	44859144	22425981.5	rs415430
rs3117289	ZFP57	12.6008920847439	1.6680612379474e-18	6.95679241672421e-14	5.25551858594235	chr6	943126	29644931	2.02813076955316	29609921	14315892.5	rs3117289
rs3129073	ZFP57	12.6008920847439	1.6680612379474e-18	6.95679241672421e-14	5.25551858594235	chr6	943126	29644931	2.02813076955316	29615822	14321793.5	rs3129073
rs3129063	ZFP57	12.6008920847439	1.6680612379474e-18	6.95679241672421e-14	5.25551858594235	chr6	943126	29644931	2.02813076955316	29645613	14351584.5	rs3129063
rs3129058	ZFP57	12.6008920847439	1.6680612379474e-18	6.95679241672421e-14	5.25551858594235	chr6	943126	29644931	2.02813076955316	29648199	14354170.5	rs3129058
kgp5050050	PSORS1C3	12.5864806165228	1.75378719036062e-18	7.28546651887931e-14	0.697038694881022	chr6	2437381	31145676	0.461434220571837	31274449	14482920.5	rs35647108
rs9271347	HLA-DRB5	12.5240443215803	2.17973833253694e-18	8.92425155698449e-14	90.5159016706919	chr6	32485154	32498006	32.6050040865722	32583543	91963	rs9271347
rs9271347	HLA-DRB1	5.71789395636834	3.61614407477261e-07	0.00125886390996318	73.569799931729	chr6	3720949	32557562	104.486710074765	32583543	14444287.5	rs9271347
rs9271353	HLA-DRB5	12.5240443215803	2.17973833253694e-18	8.92425155698449e-14	90.5159016706919	chr6	32485154	32498006	32.6050040865722	32584014	92434	rs9271353
rs9271353	HLA-DRB1	5.71789395636834	3.61614407477261e-07	0.00125886390996318	73.569799931729	chr6	3720949	32557562	104.486710074765	32584014	14444758.5	rs9271353
rs9271366	HLA-DRB1	5.71789395636834	3.61614407477261e-07	0.00125886390996318	73.569799931729	chr6	3720949	32557562	104.486710074765	32586854	14447598.5	rs9271366
rs9271366	HLA-DRB5	12.5240443215803	2.17973833253694e-18	8.92425155698449e-14	90.5159016706919	chr6	32485154	32498006	32.6050040865722	32586854	95274	rs9271366
rs12637699	TDGF1	12.523723185736	2.18218014718972e-18	8.92425155698449e-14	0.927844429913196	chr3	46616045	46623952	0.477850281133589	46628443	8444.5	rs12637699
rs3130348	RNF5P1	12.5035209443419	2.34148155340049e-18	9.42925724564422e-14	0.475600050872199	chr6	3407252	38458775	0.176559057605815	32140277	11207263.5	rs3130348
rs3130348	MICB	4.57226441173302	2.46522340273914e-05	0.0362897013951427	0.720456379356018	chr6	2751271	31478901	2.49936457374991	32140277	15025191	rs3130348
rs3130284	RNF5P1	12.5035209443419	2.34148155340049e-18	9.42925724564422e-14	0.475600050872199	chr6	3407252	38458775	0.176559057605815	32140487	11207473.5	rs3130284
rs3130284	MICB	4.57226441173302	2.46522340273914e-05	0.0362897013951427	0.720456379356018	chr6	2751271	31478901	2.49936457374991	32140487	15025401	rs3130284
rs3096689	MICB	4.57226441173302	2.46522340273914e-05	0.0362897013951427	0.720456379356018	chr6	2751271	31478901	2.49936457374991	32145999	15030913	rs3096689
rs3096689	RNF5P1	12.5035209443419	2.34148155340049e-18	9.42925724564422e-14	0.475600050872199	chr6	3407252	38458775	0.176559057605815	32145999	11212985.5	rs3096689
rs3134945	MICB	4.57226441173302	2.46522340273914e-05	0.0362897013951427	0.720456379356018	chr6	2751271	31478901	2.49936457374991	32146492	15031406	rs3134945
rs3134945	RNF5P1	12.5035209443419	2.34148155340049e-18	9.42925724564422e-14	0.475600050872199	chr6	3407252	38458775	0.176559057605815	32146492	11213478.5	rs3134945
kgp10637189	ZNF266	-12.4389437267478	2.93397831695502e-18	1.17255903406943e-13	-8.54406905519938	chr19	9523271	9546234	30.2884113789263	9412535	122217.5	rs7252865
rs3117301	ZFP57	12.3967047176649	3.40141800659737e-18	1.32419265224389e-13	4.60269505086046	chr6	943126	29644931	2.02813076955316	29654700	14360671.5	rs3117301
rs2747460	ZFP57	12.3967047176649	3.40141800659737e-18	1.32419265224389e-13	4.60269505086046	chr6	943126	29644931	2.02813076955316	29657127	14363098.5	rs2747460
rs10502172	TTC12	-12.389374405681	3.48989288228773e-18	1.35114397729415e-13	-2.87234876354028	chr11	113185251	113237114	9.56971705435076	113199146	12036.5	rs10502172
rs11214577	TTC12	-12.389374405681	3.48989288228773e-18	1.35114397729415e-13	-2.87234876354028	chr11	113185251	113237114	9.56971705435076	113204266	6916.5	rs11214577
kgp12563217	TTC12	-12.389374405681	3.48989288228773e-18	1.35114397729415e-13	-2.87234876354028	chr11	113185251	113237114	9.56971705435076	113229665	18482.5	rs7939992
rs12373123	MGC57346	4.58668304409888	2.34260192624493e-05	0.0351089533055766	1.50616620871344	chr17	1151952	43715329	7.47019936859488	43924073	21490432.5	rs12373123
rs12373123	LRRC37A	4.50021777801991	3.17793179945477e-05	0.043646480026789	0.456010447283136	chr17	415627	44415160	1.16615244696079	43924073	21508679.5	rs12373123
rs12373123	LRRC37A2	5.21317771929639	2.4114773172911e-06	0.00609787828503773	2.28117189479477	chr17	197706	44633014	5.60368270248694	43924073	21508713	rs12373123
rs12373123	LRRC37A4	-4.94214101814962	6.53145994369106e-06	0.0133464702903591	-3.48332079668131	chr17	197721	43597889	18.2351144451624	43924073	22026268	rs12373123
rs12373123	LOC644246	12.3832240588852	3.56591773753324e-18	1.37804452588094e-13	3.53450623286993	chr17	592236	44274089	3.05163814167838	43924073	21490910.5	rs12373123
rs12373123	C17orf69	4.48191301261974	3.38882799052164e-05	0.0457185942281969	1.95865648473286	chr17	1143726	43723595	6.64051105767585	43924073	21490412.5	rs12373123
rs12373123	LOC644172	9.15024696512758	5.51936683312455e-13	8.44800208672684e-09	1.7386944596227	chr17	1188439	43679748	0.692737129415551	43924073	21489979.5	rs12373123
kgp3207732	LOC644246	12.3201795890226	4.44865852526955e-18	1.70665272652653e-13	3.2333077355744	chr17	592236	44274089	3.05163814167838	44818276	22385113.5	rs199444
kgp3207732	LRRC37A	5.71905454669104	3.60020894189474e-07	0.00125456071179584	0.493946239571968	chr17	415627	44415160	1.16615244696079	44818276	22402882.5	rs199444
kgp3207732	LRRC37A2	6.44665781123415	2.17979312467784e-08	0.000121389797313831	2.39428336989636	chr17	197706	44633014	5.60368270248694	44818276	22402916	rs199444
kgp12113598	GSTT1	10.4368824550522	4.13052387624265e-15	1.01629503665283e-10	32.2371609083676	chr22	24376139	24384284	44.8405545734858	24265659	114552.5	rs4822458
kgp12113598	GSTT2	-7.02587706347265	2.25983076540601e-09	1.65664221206775e-05	-1.1413866475537	chr22	24299601	24326106	2.02972742087574	24265659	47194.5	rs4822458
kgp12113598	LOC284889	12.2559238046842	5.57645452353146e-18	2.12768591913529e-13	1.02516318150673	chr22	24235897	24241117	1.42915617960555	24265659	27152	rs4822458
kgp12113598	LOC391322	8.16125097137495	2.60213344380223e-11	2.94649055037828e-07	0.882577105510113	chr22	24373117	24374043	1.24279149530321	24265659	107921	rs4822458
kgp9092068	TYW1B	12.252863774664	5.63685688938284e-18	2.14684312165908e-13	2.44775136070678	chr7	72023729	72298813	3.27654448398283	72208266	46995	rs7455518
kgp852840	FAM118A	12.1881887145995	7.08022404994027e-18	2.68684399024157e-13	38.6519085780924	chr22	45705081	45737836	29.9469054543509	45731050	9591.5	rs2350629
kgp22807112	LOC387647	12.172608354403	7.48054280650665e-18	2.82349709921939e-13	5.24065475699727	chr10	29698501	29711299	19.176969572779	29751863	46963	rs199985808
rs7906814	LOC387647	12.172608354403	7.48054280650665e-18	2.82349709921939e-13	5.24065475699727	chr10	29698501	29711299	19.176969572779	29759782	54882	rs7906814
kgp2533351	LOC387647	12.172608354403	7.48054280650665e-18	2.82349709921939e-13	5.24065475699727	chr10	29698501	29711299	19.176969572779	29760209	55309	rs2274494
rs1382429	SPTSSB	12.1383700752818	8.4424864717784e-18	3.14153841415069e-13	0.487629553922295	chr3	161062580	161089871	0.448575649105533	161015153	61072.5	rs1382429
rs4856703	SPTSSB	12.1383700752818	8.4424864717784e-18	3.14153841415069e-13	0.487629553922295	chr3	161062580	161089871	0.448575649105533	161047720	28505.5	rs4856703
rs6780536	SPTSSB	12.1383700752818	8.4424864717784e-18	3.14153841415069e-13	0.487629553922295	chr3	161062580	161089871	0.448575649105533	161058726	17499.5	rs6780536
kgp9281168	SPTSSB	12.1383700752818	8.4424864717784e-18	3.14153841415069e-13	0.487629553922295	chr3	161062580	161089871	0.448575649105533	161062631	13594.5	rs13059340
rs1450522	SPTSSB	12.1383700752818	8.4424864717784e-18	3.14153841415069e-13	0.487629553922295	chr3	161062580	161089871	0.448575649105533	161077630	1404.5	rs1450522
rs10899060	XRRA1	12.1334451190361	8.59078432723026e-18	3.1910836559968e-13	4.82337623951005	chr11	74551955	74660232	7.36142096709819	74746631	140537.5	rs10899060
kgp3205062	GSTT2	5.95830074884922	1.44226303995214e-07	0.000602104310027834	1.07410746425124	chr22	24299601	24326106	2.02972742087574	24248314	64539.5	rs5760098
kgp3205062	LOC391322	-5.92034105925277	1.66847040299914e-07	0.000680752020864188	-0.766223522080827	chr22	24373117	24374043	1.24279149530321	24248314	125266	rs5760098
kgp3205062	LOC284889	-12.1237227738849	8.89130944636183e-18	3.27957864219882e-13	-1.05974375599515	chr22	24235897	24241117	1.42915617960555	24248314	9807	rs5760098
kgp3205062	GSTT1	-7.3320915517628	6.77979053041458e-10	5.58436736429896e-06	-28.6176593612804	chr22	24376139	24384284	44.8405545734858	24248314	131897.5	rs5760098
rs2330635	GSTT2	5.95830074884922	1.44226303995214e-07	0.000602104310027834	1.07410746425124	chr22	24299601	24326106	2.02972742087574	24251344	61509.5	rs2330635
rs2330635	GSTT1	-7.3320915517628	6.77979053041458e-10	5.58436736429896e-06	-28.6176593612804	chr22	24376139	24384284	44.8405545734858	24251344	128867.5	rs2330635
rs2330635	LOC284889	-12.1237227738849	8.89130944636183e-18	3.27957864219882e-13	-1.05974375599515	chr22	24235897	24241117	1.42915617960555	24251344	12837	rs2330635
rs2330635	LOC391322	-5.92034105925277	1.66847040299914e-07	0.000680752020864188	-0.766223522080827	chr22	24373117	24374043	1.24279149530321	24251344	122236	rs2330635
rs2186366	LOC284889	-12.1237227738849	8.89130944636183e-18	3.27957864219882e-13	-1.05974375599515	chr22	24235897	24241117	1.42915617960555	24254113	15606	rs2186366
rs2186366	GSTT1	-7.3320915517628	6.77979053041458e-10	5.58436736429896e-06	-28.6176593612804	chr22	24376139	24384284	44.8405545734858	24254113	126098.5	rs2186366
rs2186366	LOC391322	-5.92034105925277	1.66847040299914e-07	0.000680752020864188	-0.766223522080827	chr22	24373117	24374043	1.24279149530321	24254113	119467	rs2186366
rs2186366	GSTT2	5.95830074884922	1.44226303995214e-07	0.000602104310027834	1.07410746425124	chr22	24299601	24326106	2.02972742087574	24254113	58740.5	rs2186366
kgp10297018	C9orf130	12.1079980280435	9.40002309188993e-18	3.46115719491031e-13	3.9234896714857	chr9	98568370	98638259	9.40489498990111	98650046	46731.5	rs591486
rs2054710	SPTSSB	12.0996417662899	9.68222036459191e-18	3.55264246612539e-13	0.487177797037883	chr3	161062580	161089871	0.448575649105533	161090616	14390.5	rs2054710
kgp4100275	C9orf130	11.9463686614709	1.66831810662388e-17	6.04771286287408e-13	3.69289600269043	chr9	98568370	98638259	9.40489498990111	98598967	4347.5	rs10818574
rs11076836	NMRAL1	11.883703567142	2.08573898629933e-17	7.47086803722891e-13	2.98149100605569	chr16	4511695	4524896	9.21972834536464	4569331	51035.5	rs11076836
kgp204731	NMRAL1	11.883703567142	2.08573898629933e-17	7.47086803722891e-13	2.98149100605569	chr16	4511695	4524896	9.21972834536464	4571247	52951.5	rs4786510
kgp4150676	NMRAL1	11.883703567142	2.08573898629933e-17	7.47086803722891e-13	2.98149100605569	chr16	4511695	4524896	9.21972834536464	4581002	62706.5	rs11644481
kgp8008759	NMRAL1	11.883703567142	2.08573898629933e-17	7.47086803722891e-13	2.98149100605569	chr16	4511695	4524896	9.21972834536464	4586222	67926.5	rs3747600
rs4944961	XRRA1	11.8704098503467	2.18706104076072e-17	7.79402610040919e-13	4.66285932164673	chr11	74551955	74660232	7.36142096709819	74559481	46612.5	rs4944961
rs816677	C9orf130	11.8433104430937	2.40927244344353e-17	8.55696296427375e-13	3.50880394852054	chr9	98568370	98638259	9.40489498990111	98568543	34771.5	rs816677
kgp1652735	LOC643529	11.8165828505899	2.65077795362438e-17	9.35163292086863e-13	4.95723472913426	chr10	91589250	91600618	3.01340131987346	91587150	7784	rs7895272
kgp5068397	C16orf88	11.7993333922558	2.81948036607834e-17	9.93016175785679e-13	4.00925182055815	chr16	19717674	19729492	8.76643805815943	19756348	32765	rs4782276
rs1051308	NMRAL1	11.7887276794563	2.92854730119285e-17	1.02970744549393e-12	2.95051053343384	chr16	4511695	4524896	9.21972834536464	4560301	42005.5	rs1051308
rs477515	HLA-DRB6	11.7841653872425	2.97676623575454e-17	1.0431786530809e-12	3.31453668031944	chr6	3973650	32527779	2.29240498797483	32569691	14318976.5	rs477515
rs477515	HLA-DQA2	5.50962014671775	7.95863034062161e-07	0.00246319410222671	3.33106127531492	chr6	3941246	32714664	3.50217796114913	32569691	14241736	rs477515
rs2516049	HLA-DRB6	11.7841653872425	2.97676623575454e-17	1.0431786530809e-12	3.31453668031944	chr6	3973650	32527779	2.29240498797483	32570400	14319685.5	rs2516049
rs2516049	HLA-DQA2	5.50962014671775	7.95863034062161e-07	0.00246319410222671	3.33106127531492	chr6	3941246	32714664	3.50217796114913	32570400	14242445	rs2516049
kgp12475904	NMRAL1	11.7071405705068	3.92334436452034e-17	1.3635536724898e-12	2.95288377246687	chr16	4511695	4524896	9.21972834536464	4593040	74744.5	rs1641866
rs9127	ERAP2	11.6148447800578	5.46717304127791e-17	1.88585659342996e-12	27.560076009763	chr5	96211644	96255406	28.894810823245	96372165	138640	rs9127
rs217483	ITGB3BP	11.6146538251327	5.47093358202318e-17	1.88585659342996e-12	3.31345252419849	chr1	63906441	63988944	7.20531570293636	64017830	70137.5	rs217483
kgp7152663	LRRC37A2	5.87419406443239	1.99123690684043e-07	0.000768946690162627	2.24836868245597	chr17	197706	44633014	5.60368270248694	44788310	22372950	rs183211
kgp7152663	LRRC37A	5.23264181708681	2.24346070334165e-06	0.00574265354619355	0.462780469349957	chr17	415627	44415160	1.16615244696079	44788310	22372916.5	rs183211
kgp7152663	LOC644246	11.608349155981	5.596570999715e-17	1.91040429585925e-12	3.15831394168334	chr17	592236	44274089	3.05163814167838	44788310	22355147.5	rs183211
kgp8539807	LOC644246	11.608349155981	5.596570999715e-17	1.91040429585925e-12	3.15831394168334	chr17	592236	44274089	3.05163814167838	44789285	22356122.5	rs199436
kgp8539807	LRRC37A	5.23264181708681	2.24346070334165e-06	0.00574265354619355	0.462780469349957	chr17	415627	44415160	1.16615244696079	44789285	22373891.5	rs199436
kgp8539807	LRRC37A2	5.87419406443239	1.99123690684043e-07	0.000768946690162627	2.24836868245597	chr17	197706	44633014	5.60368270248694	44789285	22373925	rs199436
kgp3649031	LRRC37A	5.23264181708681	2.24346070334165e-06	0.00574265354619355	0.462780469349957	chr17	415627	44415160	1.16615244696079	44791643	22376249.5	rs199438
kgp3649031	LRRC37A2	5.87419406443239	1.99123690684043e-07	0.000768946690162627	2.24836868245597	chr17	197706	44633014	5.60368270248694	44791643	22376283	rs199438
kgp3649031	LOC644246	11.608349155981	5.596570999715e-17	1.91040429585925e-12	3.15831394168334	chr17	592236	44274089	3.05163814167838	44791643	22358480.5	rs199438
kgp9965677	LOC644246	11.608349155981	5.596570999715e-17	1.91040429585925e-12	3.15831394168334	chr17	592236	44274089	3.05163814167838	44795234	22362071.5	rs142167
kgp9965677	LRRC37A2	5.87419406443239	1.99123690684043e-07	0.000768946690162627	2.24836868245597	chr17	197706	44633014	5.60368270248694	44795234	22379874	rs142167
kgp9965677	LRRC37A	5.23264181708681	2.24346070334165e-06	0.00574265354619355	0.462780469349957	chr17	415627	44415160	1.16615244696079	44795234	22379840.5	rs142167
rs199454	LRRC37A	5.23264181708681	2.24346070334165e-06	0.00574265354619355	0.462780469349957	chr17	415627	44415160	1.16615244696079	44800110	22384716.5	rs199454
rs199454	LRRC37A2	5.87419406443239	1.99123690684043e-07	0.000768946690162627	2.24836868245597	chr17	197706	44633014	5.60368270248694	44800110	22384750	rs199454
rs199454	LOC644246	11.608349155981	5.596570999715e-17	1.91040429585925e-12	3.15831394168334	chr17	592236	44274089	3.05163814167838	44800110	22366947.5	rs199454
kgp1351907	LOC644246	11.608349155981	5.596570999715e-17	1.91040429585925e-12	3.15831394168334	chr17	592236	44274089	3.05163814167838	44820425	22387262.5	rs199536
kgp1351907	LRRC37A2	5.87419406443239	1.99123690684043e-07	0.000768946690162627	2.24836868245597	chr17	197706	44633014	5.60368270248694	44820425	22405065	rs199536
kgp1351907	LRRC37A	5.23264181708681	2.24346070334165e-06	0.00574265354619355	0.462780469349957	chr17	415627	44415160	1.16615244696079	44820425	22405031.5	rs199536
rs3129860	HLA-DRB1	5.59075088696599	5.85836394066855e-07	0.00188691980555292	74.5327915948915	chr6	3720949	32557562	104.486710074765	32401079	14261823.5	rs3129860
rs3129860	HLA-DRB5	11.568568264215	6.45935100712577e-17	2.19779240620092e-12	90.9175950361184	chr6	32485154	32498006	32.6050040865722	32401079	90501	rs3129860
rs3129868	HLA-DRB1	5.59075088696599	5.85836394066855e-07	0.00188691980555292	74.5327915948915	chr6	3720949	32557562	104.486710074765	32404377	14265121.5	rs3129868
rs3129868	HLA-DRB5	11.568568264215	6.45935100712577e-17	2.19779240620092e-12	90.9175950361184	chr6	32485154	32498006	32.6050040865722	32404377	87203	rs3129868
rs4438071	TTC12	-11.4724112133671	9.14212836020298e-17	3.07582352218888e-12	-2.69789845240179	chr11	113185251	113237114	9.56971705435076	113231614	20431.5	rs4438071
rs9268853	HLA-DQA2	4.87831948339243	8.23641419756706e-06	0.0159759950212245	3.05840994175321	chr6	3941246	32714664	3.50217796114913	32429643	14101688	rs9268853
rs9268853	HLA-DRB6	11.4584490457135	9.61597089736007e-17	3.16942671649407e-12	3.28156293028638	chr6	3973650	32527779	2.29240498797483	32429643	14178928.5	rs9268853
rs9268864	HLA-DRB6	11.4584490457135	9.61597089736007e-17	3.16942671649407e-12	3.28156293028638	chr6	3973650	32527779	2.29240498797483	32430326	14179611.5	rs9268864
rs9268864	HLA-DQA2	4.87831948339243	8.23641419756706e-06	0.0159759950212245	3.05840994175321	chr6	3941246	32714664	3.50217796114913	32430326	14102371	rs9268864
rs9268923	HLA-DRB6	11.4584490457135	9.61597089736007e-17	3.16942671649407e-12	3.28156293028638	chr6	3973650	32527779	2.29240498797483	32432835	14182120.5	rs9268923
rs9268923	HLA-DQA2	4.87831948339243	8.23641419756706e-06	0.0159759950212245	3.05840994175321	chr6	3941246	32714664	3.50217796114913	32432835	14104880	rs9268923
rs9268969	HLA-DRB6	11.4584490457135	9.61597089736007e-17	3.16942671649407e-12	3.28156293028638	chr6	3973650	32527779	2.29240498797483	32434349	14183634.5	rs9268969
rs9268969	HLA-DQA2	4.87831948339243	8.23641419756706e-06	0.0159759950212245	3.05840994175321	chr6	3941246	32714664	3.50217796114913	32434349	14106394	rs9268969
rs9268970	HLA-DQA2	4.87831948339243	8.23641419756706e-06	0.0159759950212245	3.05840994175321	chr6	3941246	32714664	3.50217796114913	32434361	14106406	rs9268970
rs9268970	HLA-DRB6	11.4584490457135	9.61597089736007e-17	3.16942671649407e-12	3.28156293028638	chr6	3973650	32527779	2.29240498797483	32434361	14183646.5	rs9268970
rs9368726	HLA-DQA2	4.87831948339243	8.23641419756706e-06	0.0159759950212245	3.05840994175321	chr6	3941246	32714664	3.50217796114913	32438542	14110587	rs9368726
rs9368726	HLA-DRB6	11.4584490457135	9.61597089736007e-17	3.16942671649407e-12	3.28156293028638	chr6	3973650	32527779	2.29240498797483	32438542	14187827.5	rs9368726
rs9405108	HLA-DRB6	11.4584490457135	9.61597089736007e-17	3.16942671649407e-12	3.28156293028638	chr6	3973650	32527779	2.29240498797483	32438648	14187933.5	rs9405108
rs9405108	HLA-DQA2	4.87831948339243	8.23641419756706e-06	0.0159759950212245	3.05840994175321	chr6	3941246	32714664	3.50217796114913	32438648	14110693	rs9405108
rs9286790	HLA-DRB6	11.4584490457135	9.61597089736007e-17	3.16942671649407e-12	3.28156293028638	chr6	3973650	32527779	2.29240498797483	32439828	14189113.5	rs9286790
rs9286790	HLA-DQA2	4.87831948339243	8.23641419756706e-06	0.0159759950212245	3.05840994175321	chr6	3941246	32714664	3.50217796114913	32439828	14111873	rs9286790
rs9348886	HLA-DQA2	4.87831948339243	8.23641419756706e-06	0.0159759950212245	3.05840994175321	chr6	3941246	32714664	3.50217796114913	32441008	14113053	rs9348886
rs9348886	HLA-DRB6	11.4584490457135	9.61597089736007e-17	3.16942671649407e-12	3.28156293028638	chr6	3973650	32527779	2.29240498797483	32441008	14190293.5	rs9348886
kgp10376002	TYW1B	11.4030415793644	1.17539784455218e-16	3.85001436023737e-12	2.33070452307525	chr7	72023729	72298813	3.27654448398283	72089511	71760	rs2960927
rs3134946	RNF5P1	11.3863139388873	1.24893609284722e-16	4.08453650064997e-12	0.458621735673596	chr6	3407252	38458775	0.176559057605815	32145993	11212979.5	rs3134946
rs3134608	RNF5P1	11.3631593826942	1.35845699196905e-16	4.42896050791988e-12	0.466729403388199	chr6	3407252	38458775	0.176559057605815	32117971	11184957.5	rs3134608
rs3134608	MICB	4.59475736162169	2.27655417259956e-05	0.0343488431054735	0.730039919061403	chr6	2751271	31478901	2.49936457374991	32117971	15002885	rs3134608
kgp141856	LOC728613	11.3509579496719	1.42001901128472e-16	4.62251480144896e-12	4.76091143345721	chr5	1597672	1634120	6.5518895531247	1592286	23610	rs7708447
kgp4416398	ITGB3BP	11.3310870320477	1.52636409230291e-16	4.94576203426859e-12	3.26246062709819	chr1	63906441	63988944	7.20531570293636	63908735	38957.5	rs3009576
kgp6668296	ITGB3BP	11.3310870320477	1.52636409230291e-16	4.94576203426859e-12	3.26246062709819	chr1	63906441	63988944	7.20531570293636	63922813	24879.5	rs12747542
kgp9974347	ITGB3BP	11.3310870320477	1.52636409230291e-16	4.94576203426859e-12	3.26246062709819	chr1	63906441	63988944	7.20531570293636	63958446	10753.5	rs7550087
rs589458	C9orf130	11.3179000530749	1.60134075312953e-16	5.16486539291364e-12	3.7261307945324	chr9	98568370	98638259	9.40489498990111	98640671	37356.5	rs589458
kgp11178973	SPTSSB	11.2888081398396	1.78016249465174e-16	5.73284673001268e-12	0.477423869986834	chr3	161062580	161089871	0.448575649105533	161062848	13377.5	rs7610985
kgp10462960	MGC57346	5.15675971486445	2.97157019998629e-06	0.00717477942921734	1.70424667831656	chr17	1151952	43715329	7.47019936859488	43483551	21049910.5	rs56236914
kgp10462960	LOC644246	8.78544325727227	2.27031281518226e-12	3.15409617439465e-08	3.25330410236795	chr17	592236	44274089	3.05163814167838	43483551	21050388.5	rs56236914
kgp10462960	LRRC37A	4.46933215996767	3.54161165281942e-05	0.0473326385418915	0.471967440076058	chr17	415627	44415160	1.16615244696079	43483551	21068157.5	rs56236914
kgp10462960	LOC644172	11.2335944493464	2.17690512861793e-16	6.88420359404973e-12	1.95107171945914	chr17	1188439	43679748	0.692737129415551	43483551	21049457.5	rs56236914
kgp10462960	C17orf69	5.68833576308372	4.04633903456016e-07	0.00138257299854233	2.40826638814982	chr17	1143726	43723595	6.64051105767585	43483551	21049890.5	rs56236914
kgp10462960	LRRC37A2	5.47340126185366	9.12158671594435e-07	0.00275195409699498	2.45285202158584	chr17	197706	44633014	5.60368270248694	43483551	21068191	rs56236914
kgp10227560	LRRC37A	4.46933215996767	3.54161165281942e-05	0.0473326385418915	0.471967440076058	chr17	415627	44415160	1.16615244696079	43485551	21070157.5	rs62064637
kgp10227560	MGC57346	5.15675971486445	2.97157019998629e-06	0.00717477942921734	1.70424667831656	chr17	1151952	43715329	7.47019936859488	43485551	21051910.5	rs62064637
kgp10227560	C17orf69	5.68833576308372	4.04633903456016e-07	0.00138257299854233	2.40826638814982	chr17	1143726	43723595	6.64051105767585	43485551	21051890.5	rs62064637
kgp10227560	LOC644246	8.78544325727227	2.27031281518226e-12	3.15409617439465e-08	3.25330410236795	chr17	592236	44274089	3.05163814167838	43485551	21052388.5	rs62064637
kgp10227560	LOC644172	11.2335944493464	2.17690512861793e-16	6.88420359404973e-12	1.95107171945914	chr17	1188439	43679748	0.692737129415551	43485551	21051457.5	rs62064637
kgp10227560	LRRC37A2	5.47340126185366	9.12158671594435e-07	0.00275195409699498	2.45285202158584	chr17	197706	44633014	5.60368270248694	43485551	21070191	rs62064637
rs12947718	MGC57346	5.15675971486445	2.97157019998629e-06	0.00717477942921734	1.70424667831656	chr17	1151952	43715329	7.47019936859488	43493101	21059460.5	rs12947718
rs12947718	LRRC37A	4.46933215996767	3.54161165281942e-05	0.0473326385418915	0.471967440076058	chr17	415627	44415160	1.16615244696079	43493101	21077707.5	rs12947718
rs12947718	LRRC37A2	5.47340126185366	9.12158671594435e-07	0.00275195409699498	2.45285202158584	chr17	197706	44633014	5.60368270248694	43493101	21077741	rs12947718
rs12947718	LOC644246	8.78544325727227	2.27031281518226e-12	3.15409617439465e-08	3.25330410236795	chr17	592236	44274089	3.05163814167838	43493101	21059938.5	rs12947718
rs12947718	C17orf69	5.68833576308372	4.04633903456016e-07	0.00138257299854233	2.40826638814982	chr17	1143726	43723595	6.64051105767585	43493101	21059440.5	rs12947718
rs12947718	LOC644172	11.2335944493464	2.17690512861793e-16	6.88420359404973e-12	1.95107171945914	chr17	1188439	43679748	0.692737129415551	43493101	21059007.5	rs12947718
kgp9494091	LOC644246	8.78544325727227	2.27031281518226e-12	3.15409617439465e-08	3.25330410236795	chr17	592236	44274089	3.05163814167838	43513896	21080733.5	rs62064654
kgp9494091	LRRC37A	4.46933215996767	3.54161165281942e-05	0.0473326385418915	0.471967440076058	chr17	415627	44415160	1.16615244696079	43513896	21098502.5	rs62064654
kgp9494091	C17orf69	5.68833576308372	4.04633903456016e-07	0.00138257299854233	2.40826638814982	chr17	1143726	43723595	6.64051105767585	43513896	21080235.5	rs62064654
kgp9494091	MGC57346	5.15675971486445	2.97157019998629e-06	0.00717477942921734	1.70424667831656	chr17	1151952	43715329	7.47019936859488	43513896	21080255.5	rs62064654
kgp9494091	LOC644172	11.2335944493464	2.17690512861793e-16	6.88420359404973e-12	1.95107171945914	chr17	1188439	43679748	0.692737129415551	43513896	21079802.5	rs62064654
kgp9494091	LRRC37A2	5.47340126185366	9.12158671594435e-07	0.00275195409699498	2.45285202158584	chr17	197706	44633014	5.60368270248694	43513896	21098536	rs62064654
rs17631676	LRRC37A2	5.47340126185366	9.12158671594435e-07	0.00275195409699498	2.45285202158584	chr17	197706	44633014	5.60368270248694	43549526	21134166	rs17631676
rs17631676	LRRC37A	4.46933215996767	3.54161165281942e-05	0.0473326385418915	0.471967440076058	chr17	415627	44415160	1.16615244696079	43549526	21134132.5	rs17631676
rs17631676	MGC57346	5.15675971486445	2.97157019998629e-06	0.00717477942921734	1.70424667831656	chr17	1151952	43715329	7.47019936859488	43549526	21115885.5	rs17631676
rs17631676	LOC644246	8.78544325727227	2.27031281518226e-12	3.15409617439465e-08	3.25330410236795	chr17	592236	44274089	3.05163814167838	43549526	21116363.5	rs17631676
rs17631676	LOC644172	11.2335944493464	2.17690512861793e-16	6.88420359404973e-12	1.95107171945914	chr17	1188439	43679748	0.692737129415551	43549526	21115432.5	rs17631676
rs17631676	C17orf69	5.68833576308372	4.04633903456016e-07	0.00138257299854233	2.40826638814982	chr17	1143726	43723595	6.64051105767585	43549526	21115865.5	rs17631676
rs1056567	LOC253039	11.2208830076418	2.28023124264464e-16	7.20014910753342e-12	13.2343686041172	chr9	123605320	123616651	20.6633774155997	123632045	21059.5	rs1056567
kgp5574266	LOC643529	11.2097503560381	2.37478253615302e-16	7.47629038031693e-12	4.97155885391254	chr10	91589250	91600618	3.01340131987346	91589226	5708	rs58250931
kgp4898569	LOC643529	11.2097503560381	2.37478253615302e-16	7.47629038031693e-12	4.97155885391254	chr10	91589250	91600618	3.01340131987346	91591477	3457	rs61646033
kgp9741219	FLJ32224	11.2059184109323	2.40823504154029e-16	7.54775910439422e-12	0.578405526060149	chr1	43424720	43449029	0.570924371155501	43409420	27454.5	rs35022307
rs17387775	FLJ32224	11.2059184109323	2.40823504154029e-16	7.54775910439422e-12	0.578405526060149	chr1	43424720	43449029	0.570924371155501	43416133	20741.5	rs17387775
kgp4292721	FLJ32224	11.2059184109323	2.40823504154029e-16	7.54775910439422e-12	0.578405526060149	chr1	43424720	43449029	0.570924371155501	43416781	20093.5	rs7522674
rs7895851	LOC643529	11.1769878419504	2.67663408855136e-16	8.35167650924336e-12	4.71420911144894	chr10	91589250	91600618	3.01340131987346	91587401	7533	rs7895851
kgp10490589	ATP6AP1L	11.1679478034356	2.76654273830871e-16	8.61944137397839e-12	1.05315121131092	chr5	81601166	81614147	2.35192915988246	81603444	4212.5	rs226208
rs8053136	C16orf88	11.1642676064583	2.8040116922586e-16	8.71040921652116e-12	3.9363655330495	chr16	19717674	19729492	8.76643805815943	19767129	43546	rs8053136
rs12869697	CCDC122	-11.0755246435829	3.88038335470668e-16	1.17931502235287e-11	-1.74243613881703	chr13	44410489	44453826	6.12128388315968	44439169	7011.5	rs12869697
rs12869697	LACC1	-8.96626337281774	1.12493047310965e-12	1.63397764912545e-08	-7.80367678957242	chr13	44453420	44468068	28.0940869392399	44439169	21575	rs12869697
rs12869697	ENOX1	-5.84271338451743	2.24616550635298e-07	0.000851620530568895	-1.22665375301317	chr13	43787666	44361116	4.39833005944625	44439169	364778	rs12869697
rs12428350	ENOX1	-5.84271338451743	2.24616550635298e-07	0.000851620530568895	-1.22665375301317	chr13	43787666	44361116	4.39833005944625	44446161	371770	rs12428350
rs12428350	CCDC122	-11.0755246435829	3.88038335470668e-16	1.17931502235287e-11	-1.74243613881703	chr13	44410489	44453826	6.12128388315968	44446161	14003.5	rs12428350
rs12428350	LACC1	-8.96626337281774	1.12493047310965e-12	1.63397764912545e-08	-7.80367678957242	chr13	44453420	44468068	28.0940869392399	44446161	14583	rs12428350
kgp8290773	NMRAL1	11.0699200869498	3.96094780422776e-16	1.20206535762154e-11	2.7975504751512	chr16	4511695	4524896	9.21972834536464	4594635	76339.5	rs1659497
rs3130303	RNF5P1	11.054301877802	4.19447394555456e-16	1.26564092888813e-11	0.525888180985576	chr6	3407252	38458775	0.176559057605815	32205867	11272853.5	rs3130303
rs6901158	RNF5P1	11.054301877802	4.19447394555456e-16	1.26564092888813e-11	0.525888180985576	chr6	3407252	38458775	0.176559057605815	32205942	11272928.5	rs6901158
rs7583529	PPIL3	-11.0516937170278	4.2348037153268e-16	1.2723415205221e-11	-5.00064689199458	chr2	201735679	201753849	17.3579526186325	201988238	243474	rs7583529
rs6728771	PPIL3	-11.0516937170278	4.2348037153268e-16	1.2723415205221e-11	-5.00064689199458	chr2	201735679	201753849	17.3579526186325	201992407	247643	rs6728771
rs16836710	PPIL3	-11.0516937170278	4.2348037153268e-16	1.2723415205221e-11	-5.00064689199458	chr2	201735679	201753849	17.3579526186325	201999845	255081	rs16836710
rs3129768	HLA-DRB1	6.39754176576843	2.63892252676735e-08	0.000142511681955806	75.1813428539063	chr6	3720949	32557562	104.486710074765	32595083	14455827.5	rs3129768
rs3129768	HLA-DRB5	11.04818691174	4.28964646229595e-16	1.28515233002126e-11	83.0532161627345	chr6	32485154	32498006	32.6050040865722	32595083	103503	rs3129768
kgp4838553	LOC401164	11.0427478026227	4.37612943074251e-16	1.30734278309429e-11	0.387150437788644	chr4	189376732	189523062	0.164763674522535	189381178	68719	rs7694959
rs9268833	HLA-DRB6	11.0397153579456	4.42510744384346e-16	1.31637308720334e-11	3.24360521898599	chr6	3973650	32527779	2.29240498797483	32428062	14177347.5	rs9268833
rs9268833	HLA-DQA2	4.80706445053377	1.06569563679597e-05	0.0194768343415147	3.02726366324682	chr6	3941246	32714664	3.50217796114913	32428062	14100107	rs9268833
rs9268834	HLA-DRB6	11.0397153579456	4.42510744384346e-16	1.31637308720334e-11	3.24360521898599	chr6	3973650	32527779	2.29240498797483	32428079	14177364.5	rs9268834
rs9268834	HLA-DQA2	4.80706445053377	1.06569563679597e-05	0.0194768343415147	3.02726366324682	chr6	3941246	32714664	3.50217796114913	32428079	14100124	rs9268834
rs9268838	HLA-DRB6	11.0397153579456	4.42510744384346e-16	1.31637308720334e-11	3.24360521898599	chr6	3973650	32527779	2.29240498797483	32428715	14178000.5	rs9268838
rs9268838	HLA-DQA2	4.80706445053377	1.06569563679597e-05	0.0194768343415147	3.02726366324682	chr6	3941246	32714664	3.50217796114913	32428715	14100760	rs9268838
rs7792444	SEPHS1P	11.0253745398823	4.66432942463238e-16	1.37848215441639e-11	0.684113788602521	chr7	64310071	64314178	1.00830253575707	64284959	27165.5	rs7792444
kgp9225220	TIPIN	11.0248779972493	4.67284209593887e-16	1.37848215441639e-11	2.45305555375443	chr15	66629008	66649054	3.61929854936306	66722343	83312	rs35047727
rs13384245	PPIL3	-11.0229590316341	4.70588821070879e-16	1.37848215441639e-11	-4.98094762060788	chr2	201735679	201753849	17.3579526186325	201760937	16173	rs13384245
rs10204787	PPIL3	-11.0229590316341	4.70588821070879e-16	1.37848215441639e-11	-4.98094762060788	chr2	201735679	201753849	17.3579526186325	201762147	17383	rs10204787
kgp3840087	PPIL3	-11.0229590316341	4.70588821070879e-16	1.37848215441639e-11	-4.98094762060788	chr2	201735679	201753849	17.3579526186325	201785657	40893	rs2307358
kgp1930202	PPIL3	-11.0229590316341	4.70588821070879e-16	1.37848215441639e-11	-4.98094762060788	chr2	201735679	201753849	17.3579526186325	201785837	41073	rs2307362
kgp10287086	PPIL3	-11.0229590316341	4.70588821070879e-16	1.37848215441639e-11	-4.98094762060788	chr2	201735679	201753849	17.3579526186325	201793113	48349	rs4622700
kgp4007162	PPIL3	-11.0229590316341	4.70588821070879e-16	1.37848215441639e-11	-4.98094762060788	chr2	201735679	201753849	17.3579526186325	201853457	108693	rs16836477
kgp5569387	PPIL3	-11.0229590316341	4.70588821070879e-16	1.37848215441639e-11	-4.98094762060788	chr2	201735679	201753849	17.3579526186325	201889098	144334	rs57212582
kgp1758175	PPIL3	-11.0229590316341	4.70588821070879e-16	1.37848215441639e-11	-4.98094762060788	chr2	201735679	201753849	17.3579526186325	201897882	153118	rs11902120
kgp7797685	DDX11L2	11.0097062261043	4.94064054342183e-16	1.44323291675972e-11	2.22118005376949	chr2	114356605	114361294	2.45561087935042	114399145	40195.5	rs114994309
kgp7797685	RPL23AP7	9.37056081238709	2.36114828958772e-13	3.87601134317409e-09	3.95528049735368	chr2	114368816	114384715	9.75365499045195	114399145	22379.5	rs114994309
kgp11905846	C17orf69	5.03055451764001	4.72835329788674e-06	0.0103187249396542	1.93996763301305	chr17	1143726	43723595	6.64051105767585	44018519	21584858.5	rs7210219
kgp11905846	LRRC37A	4.86622277495343	8.60551276114312e-06	0.0165489997797005	0.439786817053227	chr17	415627	44415160	1.16615244696079	44018519	21603125.5	rs7210219
kgp11905846	MGC57346	5.4799469245533	8.89966468084482e-07	0.00270239716698307	1.554866393773	chr17	1151952	43715329	7.47019936859488	44018519	21584878.5	rs7210219
kgp11905846	LRRC37A2	4.83613972626494	9.59507310270197e-06	0.0180208872088004	1.97058740758104	chr17	197706	44633014	5.60368270248694	44018519	21603159	rs7210219
kgp11905846	LOC644246	9.25441621554224	3.69242865703684e-13	5.95922843510942e-09	2.91158969485918	chr17	592236	44274089	3.05163814167838	44018519	21585356.5	rs7210219
kgp11905846	LOC644172	10.9985817844618	5.14679131819184e-16	1.49929362631898e-11	1.69623800664372	chr17	1188439	43679748	0.692737129415551	44018519	21584425.5	rs7210219
kgp7866899	ZNF718	10.989773903594	5.31615201722146e-16	1.54649050320891e-11	1.18975941920974	chr4	53277	156490	2.18437866489325	167596	62712.5	rs10027536
kgp3709936	PPIL3	-10.9773146619616	5.56536937234544e-16	1.60788468162057e-11	-4.86070232496739	chr2	201735679	201753849	17.3579526186325	201742345	2419	rs2136600
rs11894842	PPIL3	-10.9773146619616	5.56536937234544e-16	1.60788468162057e-11	-4.86070232496739	chr2	201735679	201753849	17.3579526186325	201773545	28781	rs11894842
kgp10046001	PPIL3	-10.9773146619616	5.56536937234544e-16	1.60788468162057e-11	-4.86070232496739	chr2	201735679	201753849	17.3579526186325	201904301	159537	rs10185136
kgp10267727	PPIL3	-10.9773146619616	5.56536937234544e-16	1.60788468162057e-11	-4.86070232496739	chr2	201735679	201753849	17.3579526186325	201906661	161897	rs28405687
rs24003	CRHR2	-10.9624384376001	5.87842165260756e-16	1.69600179099568e-11	-1.16547233388671	chr7	30691559	30739719	1.73645837501912	30748323	32684	rs24003
rs10865489	THNSL2	-10.9607687653656	5.91464878519005e-16	1.70179135210425e-11	-11.0263766565013	chr2	88469835	88486146	19.4176852104716	88446892	31098.5	rs10865489
rs4359651	THNSL2	-10.9607687653656	5.91464878519005e-16	1.70179135210425e-11	-11.0263766565013	chr2	88469835	88486146	19.4176852104716	88464840	13150.5	rs4359651
kgp5419734	LOC338817	10.9574673874419	5.98694350566677e-16	1.72024228094097e-11	0.628368714695756	chr12	11700964	11717335	0.966319677418824	11325804	383345.5	rs2416549
kgp5419734	LOC100129361	5.03764661421423	4.60700384339619e-06	0.010117853801202	5.79412008815177	chr12	11323780	11325723	37.1162452562677	11325804	1052.5	rs2416549
rs10936227	SPTSSB	10.9556963247518	6.02609351953421e-16	1.72913236465589e-11	0.474584355263433	chr3	161062580	161089871	0.448575649105533	161043869	32356.5	rs10936227
rs10123080	CENPP	10.9512353511972	6.12585331757204e-16	1.75536601853339e-11	0.998150488182783	chr9	95087741	95377437	2.06659566019956	94962103	270486	rs10123080
rs3733977	FBLL1	10.9405318267428	6.37206167306374e-16	1.82096213433706e-11	0.511713604420786	chr5	167956582	167957639	0.193704253434882	167957554	443.5	rs3733977
rs1324473	LOC253039	10.9343012244133	6.51995320179381e-16	1.84074692388131e-11	13.1223916851959	chr9	123605320	123616651	20.6633774155997	123404610	206375.5	rs1324473
kgp11810088	LOC253039	10.9343012244133	6.51995320179381e-16	1.84074692388131e-11	13.1223916851959	chr9	123605320	123616651	20.6633774155997	123410819	200166.5	rs4142158
rs966396	LOC253039	10.9343012244133	6.51995320179381e-16	1.84074692388131e-11	13.1223916851959	chr9	123605320	123616651	20.6633774155997	123453281	157704.5	rs966396
kgp9895731	LOC253039	10.9343012244133	6.51995320179381e-16	1.84074692388131e-11	13.1223916851959	chr9	123605320	123616651	20.6633774155997	123467570	143415.5	rs10760112
kgp6066398	LOC253039	10.9343012244133	6.51995320179381e-16	1.84074692388131e-11	13.1223916851959	chr9	123605320	123616651	20.6633774155997	123479621	131364.5	rs7036766
rs4617229	LOC253039	10.9343012244133	6.51995320179381e-16	1.84074692388131e-11	13.1223916851959	chr9	123605320	123616651	20.6633774155997	123480696	130289.5	rs4617229
rs2416799	LOC253039	10.9343012244133	6.51995320179381e-16	1.84074692388131e-11	13.1223916851959	chr9	123605320	123616651	20.6633774155997	123480866	130119.5	rs2416799
kgp4827075	LOC253039	10.9343012244133	6.51995320179381e-16	1.84074692388131e-11	13.1223916851959	chr9	123605320	123616651	20.6633774155997	123483224	127761.5	rs115696094
rs2900177	LOC253039	10.9343012244133	6.51995320179381e-16	1.84074692388131e-11	13.1223916851959	chr9	123605320	123616651	20.6633774155997	123497645	113340.5	rs2900177
kgp4246348	TYW1B	10.932221669466	6.5700809156456e-16	1.85241610791796e-11	2.29898833795255	chr7	72023729	72298813	3.27654448398283	72043041	118230	rs4318932
rs13410282	PPIL3	-10.9307696813895	6.60531141219885e-16	1.85985947707148e-11	-4.86935453086922	chr2	201735679	201753849	17.3579526186325	201971024	226260	rs13410282
rs4381763	PPIL3	-10.9087213463424	7.16431453910052e-16	2.00652805537307e-11	-4.96370445485476	chr2	201735679	201753849	17.3579526186325	201776988	32224	rs4381763
kgp5112956	PPIL3	-10.9087213463424	7.16431453910052e-16	2.00652805537307e-11	-4.96370445485476	chr2	201735679	201753849	17.3579526186325	201805661	60897	rs16836104
kgp611063	PPIL3	-10.9087213463424	7.16431453910052e-16	2.00652805537307e-11	-4.96370445485476	chr2	201735679	201753849	17.3579526186325	201809704	64940	rs10205561
kgp7888925	PPIL3	-10.9087213463424	7.16431453910052e-16	2.00652805537307e-11	-4.96370445485476	chr2	201735679	201753849	17.3579526186325	201863803	119039	rs3900738
rs11639998	NMRAL1	10.8711735313808	8.22838558556959e-16	2.29843232650238e-11	2.85324941489168	chr16	4511695	4524896	9.21972834536464	4527109	8813.5	rs11639998
rs9525855	ENOX1	-5.26351182032719	2.00032014645826e-06	0.00521993107264307	-1.18073185364927	chr13	43787666	44361116	4.39833005944625	44431660	357269	rs9525855
rs9525855	LACC1	-8.69427051764684	3.23752501174244e-12	4.35699661717335e-08	-7.9410717706431	chr13	44453420	44468068	28.0940869392399	44431660	29084	rs9525855
rs9525855	CCDC122	-10.8342421687442	9.43054215133948e-16	2.62379085122412e-11	-1.78388400394212	chr13	44410489	44453826	6.12128388315968	44431660	497.5	rs9525855
kgp10822959	C9orf130	10.8293431066323	9.60279826656e-16	2.66467631585805e-11	3.69569259880729	chr9	98568370	98638259	9.40489498990111	98573416	29898.5	rs816673
kgp3990122	C9orf130	10.8293431066323	9.60279826656e-16	2.66467631585805e-11	3.69569259880729	chr9	98568370	98638259	9.40489498990111	98621350	18035.5	rs2026031
kgp10341953	EFHB	10.8123055404462	1.02269480114968e-15	2.83041308820398e-11	0.496232824419691	chr3	19920966	19975706	0.493569738110489	19987539	39203	rs1133328
rs4786494	NMRAL1	10.8043059080752	1.0533964857266e-15	2.90013932568345e-11	2.8616406849294	chr16	4511695	4524896	9.21972834536464	4506232	12063.5	rs4786494
rs11643057	NMRAL1	10.8043059080752	1.0533964857266e-15	2.90013932568345e-11	2.8616406849294	chr16	4511695	4524896	9.21972834536464	4544505	26209.5	rs11643057
rs8129	NMRAL1	10.8043059080752	1.0533964857266e-15	2.90013932568345e-11	2.8616406849294	chr16	4511695	4524896	9.21972834536464	4562351	44055.5	rs8129
kgp8465584	NMRAL1	10.8043059080752	1.0533964857266e-15	2.90013932568345e-11	2.8616406849294	chr16	4511695	4524896	9.21972834536464	4587789	69493.5	rs934929
rs1052278	GXYLT2	-10.7972424330319	1.08127724740903e-15	2.96913628848252e-11	-3.94093587204887	chr3	72937385	73024522	14.0928169449422	73024350	43396.5	rs1052278
kgp5260175	LOC100129361	4.74814834542469	1.31730491711789e-05	0.0228857231585184	5.72840838740366	chr12	11323780	11325723	37.1162452562677	11324176	575.5	rs2416548
kgp5260175	LOC338817	10.7959536044291	1.08644419132599e-15	2.9755655012947e-11	0.644861773985573	chr12	11700964	11717335	0.966319677418824	11324176	384973.5	rs2416548
kgp1554650	LOC338817	10.7959536044291	1.08644419132599e-15	2.9755655012947e-11	0.644861773985573	chr12	11700964	11717335	0.966319677418824	11324344	384805.5	rs1047709
kgp1554650	LOC100129361	4.74814834542469	1.31730491711789e-05	0.0228857231585184	5.72840838740366	chr12	11323780	11325723	37.1162452562677	11324344	407.5	rs1047709
rs9258074	ZFP57	10.7656155352389	1.21553113795982e-15	3.27376700893005e-11	4.35513736695396	chr6	943126	29644931	2.02813076955316	29667205	14373176.5	rs9258074
rs3116803	ZFP57	10.7656155352389	1.21553113795982e-15	3.27376700893005e-11	4.35513736695396	chr6	943126	29644931	2.02813076955316	29667872	14373843.5	rs3116803
rs3116802	ZFP57	10.7656155352389	1.21553113795982e-15	3.27376700893005e-11	4.35513736695396	chr6	943126	29644931	2.02813076955316	29667890	14373861.5	rs3116802
rs3129070	ZFP57	10.7656155352389	1.21553113795982e-15	3.27376700893005e-11	4.35513736695396	chr6	943126	29644931	2.02813076955316	29668076	14374047.5	rs3129070
rs3129066	ZFP57	10.7656155352389	1.21553113795982e-15	3.27376700893005e-11	4.35513736695396	chr6	943126	29644931	2.02813076955316	29668537	14374508.5	rs3129066
rs3131872	ZFP57	10.7656155352389	1.21553113795982e-15	3.27376700893005e-11	4.35513736695396	chr6	943126	29644931	2.02813076955316	29669425	14375396.5	rs3131872
rs2158290	ZFP57	10.7656155352389	1.21553113795982e-15	3.27376700893005e-11	4.35513736695396	chr6	943126	29644931	2.02813076955316	29669577	14375548.5	rs2158290
rs3129056	ZFP57	10.7656155352389	1.21553113795982e-15	3.27376700893005e-11	4.35513736695396	chr6	943126	29644931	2.02813076955316	29670250	14376221.5	rs3129056
rs3129055	ZFP57	10.7656155352389	1.21553113795982e-15	3.27376700893005e-11	4.35513736695396	chr6	943126	29644931	2.02813076955316	29670261	14376232.5	rs3129055
rs9258122	ZFP57	10.7656155352389	1.21553113795982e-15	3.27376700893005e-11	4.35513736695396	chr6	943126	29644931	2.02813076955316	29671740	14377711.5	rs3131866
kgp11081116	LOC401164	10.7513101247171	1.28166155369579e-15	3.44675087950269e-11	0.328724942438296	chr4	189376732	189523062	0.164763674522535	189374362	75535	rs442938
rs3129065	ZFP57	10.7385589607001	1.34366044200959e-15	3.59758640816337e-11	4.37475995009377	chr6	943126	29644931	2.02813076955316	29668660	14374631.5	rs3129065
kgp4351941	C2orf63	10.7384297093527	1.34430413280247e-15	3.59758640816337e-11	3.46686503435116	chr2	55399687	55459699	7.78026333030131	55459373	29680	rs17046778
rs8684	TIPIN	10.7090449923565	1.49902007357034e-15	4.00654166505819e-11	2.42914740245369	chr15	66629008	66649054	3.61929854936306	66783610	144579	rs8684
rs1002286	LOC284889	10.6722911801287	1.71807418895274e-15	4.55732334653807e-11	0.969161915635133	chr22	24235897	24241117	1.42915617960555	24257337	18830	rs1002286
rs1002286	GSTT1	9.00748606238631	9.58833276294092e-13	1.41914453813566e-08	30.0565066733277	chr22	24376139	24384284	44.8405545734858	24257337	122874.5	rs1002286
rs1002286	GSTT2	-5.86603899287402	2.05438630900481e-07	0.000788130618631691	-1.01278400381982	chr22	24299601	24326106	2.02972742087574	24257337	55516.5	rs1002286
rs1002286	LOC391322	7.11330631531552	1.60284648702387e-09	1.22936212552443e-05	0.812705597323048	chr22	24373117	24374043	1.24279149530321	24257337	116243	rs1002286
kgp11763118	MICB	4.57865603626765	2.41011333056687e-05	0.0357339310433611	0.728144929301991	chr6	2751271	31478901	2.49936457374991	32122472	15007386	rs3096696
kgp11763118	RNF5P1	10.6466979796252	1.88942071945514e-15	4.98671116881382e-11	0.456758537524242	chr6	3407252	38458775	0.176559057605815	32122472	11189458.5	rs3096696
rs4677214	GXYLT2	-10.6371349425954	1.95778032404892e-15	5.1158446734718e-11	-4.17218781601849	chr3	72937385	73024522	14.0928169449422	73012077	31123.5	rs4677214
kgp7778872	GXYLT2	-10.6371349425954	1.95778032404892e-15	5.1158446734718e-11	-4.17218781601849	chr3	72937385	73024522	14.0928169449422	73016483	35529.5	rs6773808
rs3821379	GXYLT2	-10.6371349425954	1.95778032404892e-15	5.1158446734718e-11	-4.17218781601849	chr3	72937385	73024522	14.0928169449422	73016974	36020.5	rs3821379
kgp10058425	GXYLT2	-10.6371349425954	1.95778032404892e-15	5.1158446734718e-11	-4.17218781601849	chr3	72937385	73024522	14.0928169449422	73023176	42222.5	rs9830942
kgp9343369	GXYLT2	-10.6371349425954	1.95778032404892e-15	5.1158446734718e-11	-4.17218781601849	chr3	72937385	73024522	14.0928169449422	73028762	47808.5	rs73097148
kgp9428680	GXYLT2	-10.6371349425954	1.95778032404892e-15	5.1158446734718e-11	-4.17218781601849	chr3	72937385	73024522	14.0928169449422	73030384	49430.5	rs4428123
kgp6837978	CCDC122	-10.6316303152298	1.99825439555537e-15	5.21513643436244e-11	-1.73523518401514	chr13	44410489	44453826	6.12128388315968	44464827	32669.5	rs1445557
kgp6837978	ENOX1	-5.53057328320835	7.35399133187818e-07	0.00229290569309721	-1.19515203131221	chr13	43787666	44361116	4.39833005944625	44464827	390436	rs1445557
kgp6837978	LACC1	-8.79757251543859	2.16570281929141e-12	3.0388313770145e-08	-7.81508837680774	chr13	44453420	44468068	28.0940869392399	44464827	4083	rs1445557
kgp9709782	PCBP3	10.6257719038061	2.04225696203227e-15	5.31654703972597e-11	1.9212426057355	chr21	47269875	47362368	2.31752337158344	47091773	224348.5	rs4434082
rs10190751	PPIL3	-10.6122798330969	2.14734833119936e-15	5.549237630543e-11	-5.08852112189634	chr2	201735679	201753849	17.3579526186325	202006096	261332	rs10190751
kgp6538542	PPIL3	-10.6122798330969	2.14734833119936e-15	5.549237630543e-11	-5.08852112189634	chr2	201735679	201753849	17.3579526186325	202010626	265862	rs7573529
kgp5808742	PPIL3	-10.6122798330969	2.14734833119936e-15	5.549237630543e-11	-5.08852112189634	chr2	201735679	201753849	17.3579526186325	202013956	269192	rs12104442
rs7026635	LOC253039	10.5821212359527	2.4024049697246e-15	6.17804046017654e-11	13.8235381811847	chr9	123605320	123616651	20.6633774155997	123550027	60958.5	rs7026635
kgp3379318	CHURC1	10.5557452116833	2.65040778891512e-15	6.79920247613992e-11	28.4873316657333	chr14	65381079	65402084	78.9374686070544	65399306	7724.5	rs8984
kgp4226976	LOC644246	10.5434495831551	2.77468667377523e-15	7.10936092979036e-11	2.9377228423438	chr17	592236	44274089	3.05163814167838	44857135	22423972.5	rs199762626
kgp4226976	LRRC37A	4.48714587360985	3.32718593252202e-05	0.0451895187824874	0.397858657933367	chr17	415627	44415160	1.16615244696079	44857135	22441741.5	rs199762626
kgp4226976	LRRC37A2	6.84904560030086	4.5231230104908e-09	3.04162085933223e-05	2.36634629129927	chr17	197706	44633014	5.60368270248694	44857135	22441775	rs199762626
rs3132555	CDSN	10.5241660792631	2.98153742718999e-15	7.48456797356257e-11	1.67733111059045	chr6	2378683	31088252	2.14868070477213	31082910	14349442.5	rs3132555
kgp9650753	CDSN	10.5241660792631	2.98153742718999e-15	7.48456797356257e-11	1.67733111059045	chr6	2378683	31088252	2.14868070477213	31083107	14349639.5	rs1042148
rs3130981	CDSN	10.5241660792631	2.98153742718999e-15	7.48456797356257e-11	1.67733111059045	chr6	2378683	31088252	2.14868070477213	31083813	14350345.5	rs3130981
rs3130984	CDSN	10.5241660792631	2.98153742718999e-15	7.48456797356257e-11	1.67733111059045	chr6	2378683	31088252	2.14868070477213	31084964	14351496.5	rs3130984
rs3132553	CDSN	10.5241660792631	2.98153742718999e-15	7.48456797356257e-11	1.67733111059045	chr6	2378683	31088252	2.14868070477213	31085200	14351732.5	rs3132553
rs3132552	CDSN	10.5241660792631	2.98153742718999e-15	7.48456797356257e-11	1.67733111059045	chr6	2378683	31088252	2.14868070477213	31085269	14351801.5	rs3132552
kgp10544943	CDSN	10.5241660792631	2.98153742718999e-15	7.48456797356257e-11	1.67733111059045	chr6	2378683	31088252	2.14868070477213	31085882	14352414.5	rs3132551
rs9263663	CDSN	10.5241660792631	2.98153742718999e-15	7.48456797356257e-11	1.67733111059045	chr6	2378683	31088252	2.14868070477213	31086617	14353149.5	rs9263663
rs3095323	CDSN	10.5241660792631	2.98153742718999e-15	7.48456797356257e-11	1.67733111059045	chr6	2378683	31088252	2.14868070477213	31087240	14353772.5	rs3095323
rs2302397	CDSN	10.5241660792631	2.98153742718999e-15	7.48456797356257e-11	1.67733111059045	chr6	2378683	31088252	2.14868070477213	31088241	14354773.5	rs2302397
rs2302396	CDSN	10.5241660792631	2.98153742718999e-15	7.48456797356257e-11	1.67733111059045	chr6	2378683	31088252	2.14868070477213	31088325	14354857.5	rs2302396
rs3132545	CDSN	10.5241660792631	2.98153742718999e-15	7.48456797356257e-11	1.67733111059045	chr6	2378683	31088252	2.14868070477213	31089125	14355657.5	rs3132545
rs3094209	CDSN	10.5241660792631	2.98153742718999e-15	7.48456797356257e-11	1.67733111059045	chr6	2378683	31088252	2.14868070477213	31089982	14356514.5	rs3094209
rs7132674	LOC100129361	4.44974568749399	3.79290184185699e-05	0.0495931566798892	5.22598359733147	chr12	11323780	11325723	37.1162452562677	11344304	19552.5	rs7132674
rs7132674	LOC338817	10.504195281683	3.21216969835805e-15	8.01575559133185e-11	0.611405943962335	chr12	11700964	11717335	0.966319677418824	11344304	364845.5	rs7132674
rs4823089	RNF215	7.79758282224641	1.08579790810287e-10	1.05921662982846e-06	2.45584282548717	chr22	30774803	30783302	10.0198375518445	30700607	78445.5	rs4823089
rs4823089	CCDC157	10.4988167613476	3.27730197185641e-15	8.16861039450543e-11	0.698623624914572	chr22	30752627	30772818	1.45814838576112	30700607	62115.5	rs4823089
kgp8693941	EFHB	10.4793419368067	3.52447645044423e-15	8.77430410555794e-11	0.485697885031772	chr3	19920966	19975706	0.493569738110489	19988437	40101	rs11128927
kgp8349259	LOC643529	10.4744341103025	3.58967772440653e-15	8.91554795119383e-11	4.57812595597035	chr10	91589250	91600618	3.01340131987346	91508353	86581	rs35339677
rs29218	ZFP57	10.4733753054374	3.60390279975741e-15	8.94033538906633e-11	4.64943902328313	chr6	943126	29644931	2.02813076955316	29607429	14313400.5	rs29218
rs10992308	CENPP	10.4660720714234	3.70358187095974e-15	9.16602044944535e-11	0.936924258292715	chr9	95087741	95377437	2.06659566019956	95096811	135778	rs10992308
rs10992312	CENPP	10.4660720714234	3.70358187095974e-15	9.16602044944535e-11	0.936924258292715	chr9	95087741	95377437	2.06659566019956	95105638	126951	rs10992312
rs10228308	TYW1	10.4414021309429	4.06130617214867e-15	1.00043309204503e-10	4.9735305913933	chr7	66461817	66704498	20.9767278588485	66515614	67543.5	rs10228308
kgp4777368	TYW1	10.4414021309429	4.06130617214867e-15	1.00043309204503e-10	4.9735305913933	chr7	66461817	66704498	20.9767278588485	66600700	17542.5	rs11765279
kgp2777476	TYW1	10.4414021309429	4.06130617214867e-15	1.00043309204503e-10	4.9735305913933	chr7	66461817	66704498	20.9767278588485	66608863	25705.5	rs73140552
rs1693551	SNX31	-10.4323404709797	4.20128119845661e-15	1.03249833731019e-10	-0.850040499526917	chr8	101585112	101661893	1.29757646432142	101675584	52081.5	rs1693551
rs4786500	NMRAL1	10.4304616737047	4.2309060677692e-15	1.03856702154156e-10	2.84260132742846	chr16	4511695	4524896	9.21972834536464	4525265	6969.5	rs4786500
rs1007888	LOC284889	10.4006019700005	4.73102790832432e-15	1.14927734242215e-10	0.975270076273448	chr22	24235897	24241117	1.42915617960555	24241101	2594	rs1007888
rs1007888	GSTT2	-5.95237827348555	1.47544181844057e-07	0.000614980326351271	-1.03797354853977	chr22	24299601	24326106	2.02972742087574	24241101	71752.5	rs1007888
rs1007888	LOC391322	6.86917449101739	4.17987782325027e-09	2.82886636309502e-05	0.809528652253542	chr22	24373117	24374043	1.24279149530321	24241101	132479	rs1007888
rs1007888	GSTT1	8.79497722978715	2.18767122864701e-12	3.05338275016285e-08	30.2084200718496	chr22	24376139	24384284	44.8405545734858	24241101	139110.5	rs1007888
rs2000468	LOC284889	10.4006019700005	4.73102790832432e-15	1.14927734242215e-10	0.975270076273448	chr22	24235897	24241117	1.42915617960555	24241611	3104	rs2000468
rs2000468	LOC391322	6.86917449101739	4.17987782325027e-09	2.82886636309502e-05	0.809528652253542	chr22	24373117	24374043	1.24279149530321	24241611	131969	rs2000468
rs2000468	GSTT2	-5.95237827348555	1.47544181844057e-07	0.000614980326351271	-1.03797354853977	chr22	24299601	24326106	2.02972742087574	24241611	71242.5	rs2000468
rs2000468	GSTT1	8.79497722978715	2.18767122864701e-12	3.05338275016285e-08	30.2084200718496	chr22	24376139	24384284	44.8405545734858	24241611	138600.5	rs2000468
kgp2319766	GSTT2	-5.95237827348555	1.47544181844057e-07	0.000614980326351271	-1.03797354853977	chr22	24299601	24326106	2.02972742087574	24243573	69280.5	rs5751760
kgp2319766	LOC391322	6.86917449101739	4.17987782325027e-09	2.82886636309502e-05	0.809528652253542	chr22	24373117	24374043	1.24279149530321	24243573	130007	rs5751760
kgp2319766	LOC284889	10.4006019700005	4.73102790832432e-15	1.14927734242215e-10	0.975270076273448	chr22	24235897	24241117	1.42915617960555	24243573	5066	rs5751760
kgp2319766	GSTT1	8.79497722978715	2.18767122864701e-12	3.05338275016285e-08	30.2084200718496	chr22	24376139	24384284	44.8405545734858	24243573	136638.5	rs5751760
rs6460195	SEPHS1P	10.3999034172612	4.74341549544683e-15	1.14963459417609e-10	0.73927642463366	chr7	64310071	64314178	1.00830253575707	64292695	19429.5	rs6460195
kgp11335878	TDGF1	10.3846901044089	5.02145578991754e-15	1.21422709779799e-10	0.879070552636431	chr3	46616045	46623952	0.477850281133589	46596264	23734.5	rs9682509
kgp9562460	RNF215	8.56529897070152	5.35328657782156e-12	6.79614348527742e-08	2.47573267466696	chr22	30774803	30783302	10.0198375518445	30728884	50168.5	rs5753073
kgp9562460	CCDC157	10.3831488140428	5.05052538431237e-15	1.21567346582433e-10	0.671024144522978	chr22	30752627	30772818	1.45814838576112	30728884	33838.5	rs5753073
rs1002189	RNF215	8.56529897070152	5.35328657782156e-12	6.79614348527742e-08	2.47573267466696	chr22	30774803	30783302	10.0198375518445	30771458	7594.5	rs1002189
rs1002189	CCDC157	10.3831488140428	5.05052538431237e-15	1.21567346582433e-10	0.671024144522978	chr22	30752627	30772818	1.45814838576112	30771458	8735.5	rs1002189
rs5749087	CCDC157	10.3831488140428	5.05052538431237e-15	1.21567346582433e-10	0.671024144522978	chr22	30752627	30772818	1.45814838576112	30774653	11930.5	rs5749087
rs5749087	RNF215	8.56529897070152	5.35328657782156e-12	6.79614348527742e-08	2.47573267466696	chr22	30774803	30783302	10.0198375518445	30774653	4399.5	rs5749087
rs10515	ZNF266	-10.3646980828376	5.41197106826794e-15	1.2967463179925e-10	-8.39327725711639	chr19	9523271	9546234	30.2884113789263	9523724	11028.5	rs10515
rs2241356	ZNF266	-10.3646980828376	5.41197106826794e-15	1.2967463179925e-10	-8.39327725711639	chr19	9523271	9546234	30.2884113789263	9524185	10567.5	rs2241356
kgp4182356	PPIL3	-10.360277038954	5.50238264764674e-15	1.31691137537887e-10	-4.89077258497667	chr2	201735679	201753849	17.3579526186325	201994540	249776	rs10931931
rs13223593	CLDN4	5.56001816699933	6.58024016166554e-07	0.00208279909520337	0.352719551163266	chr7	73245193	73247015	0.396394151650112	73253772	7668	rs13223593
rs13223593	WBSCR27	10.3436818648897	5.85555318000614e-15	1.39194681001654e-10	0.805766412996611	chr7	73248921	73256855	1.02604008189734	73253772	884	rs13223593
kgp4588676	CLDN4	5.56001816699933	6.58024016166554e-07	0.00208279909520337	0.352719551163266	chr7	73245193	73247015	0.396394151650112	73272257	26153	rs113456768
kgp4588676	WBSCR27	10.3436818648897	5.85555318000614e-15	1.39194681001654e-10	0.805766412996611	chr7	73248921	73256855	1.02604008189734	73272257	19369	rs113456768
rs11770024	WBSCR27	10.3436818648897	5.85555318000614e-15	1.39194681001654e-10	0.805766412996611	chr7	73248921	73256855	1.02604008189734	73275501	22613	rs11770024
rs11770024	CLDN4	5.56001816699933	6.58024016166554e-07	0.00208279909520337	0.352719551163266	chr7	73245193	73247015	0.396394151650112	73275501	29397	rs11770024
rs11767129	CLDN4	5.56001816699933	6.58024016166554e-07	0.00208279909520337	0.352719551163266	chr7	73245193	73247015	0.396394151650112	73275769	29665	rs11767129
rs11767129	WBSCR27	10.3436818648897	5.85555318000614e-15	1.39194681001654e-10	0.805766412996611	chr7	73248921	73256855	1.02604008189734	73275769	22881	rs11767129
kgp4505290	TYW1B	10.3290405504658	6.18607127499269e-15	1.46885772653061e-10	2.24076655465175	chr7	72023729	72298813	3.27654448398283	72110867	50404	rs2960987
rs1376122	SPTSSB	10.3197307343436	6.40594909042403e-15	1.51935391574441e-10	0.447455968190387	chr3	161062580	161089871	0.448575649105533	161087857	11631.5	rs1376122
rs4677212	GXYLT2	-10.3182140382227	6.44250899697608e-15	1.52630632907125e-10	-3.97106878108894	chr3	72937385	73024522	14.0928169449422	72994544	13590.5	rs4677212
kgp1929520	PCDHB8	10.3124990974384	6.58216634128426e-15	1.55589247975277e-10	1.25491768461329	chr5	140557371	140560081	1.75164973129228	140568026	9300	rs2697531
kgp5758827	AGAP8	10.299699058772	6.90613436419972e-15	1.63064191540302e-10	1.38602928923908	chr10	51224688	51246535	1.73187970064903	51568378	332766.5	rs10761581
rs2000467	GSTT1	-5.65264975971418	4.63356960172434e-07	0.00154316463562293	-24.1920068467447	chr22	24376139	24384284	44.8405545734858	24241533	138678.5	rs2000467
rs2000467	LOC284889	-10.2955603686746	7.01428499087048e-15	1.65432327811029e-10	-0.990679196554277	chr22	24235897	24241117	1.42915617960555	24241533	3026	rs2000467
rs2000467	LOC391322	-5.04467246509334	4.48980379184059e-06	0.00989142068131321	-0.678839779411228	chr22	24373117	24374043	1.24279149530321	24241533	132047	rs2000467
rs2000467	GSTT2	6.00001547193584	1.2286114963497e-07	0.000526791678170751	1.06352492722407	chr22	24299601	24326106	2.02972742087574	24241533	71320.5	rs2000467
rs3933326	LOC253039	10.2940823697469	7.05331967031283e-15	1.66166885902536e-10	12.8967687630304	chr9	123605320	123616651	20.6633774155997	123633948	22962.5	rs3933326
kgp6482024	NMRAL1	10.2698319632303	7.72597021561548e-15	1.81404902124232e-10	2.82680620549841	chr16	4511695	4524896	9.21972834536464	4536621	18325.5	rs8051695
rs7562391	PPIL3	-10.2590392643072	8.04577439974227e-15	1.88075182683293e-10	-5.47991848978362	chr2	201735679	201753849	17.3579526186325	201736166	8598	rs7562391
rs3776096	PCDHB8	10.2481929333377	8.38061032029309e-15	1.95468297093266e-10	1.2288288307495	chr5	140557371	140560081	1.75164973129228	140530529	28197	rs3776096
rs3806702	TDGF1	10.2442908006046	8.50447735796076e-15	1.98137934387878e-10	0.886679736916651	chr3	46616045	46623952	0.477850281133589	46617502	2496.5	rs3806702
kgp5036686	DDX11L2	10.2369776783662	8.74161102436785e-15	2.03437650212222e-10	2.13530698501568	chr2	114356605	114361294	2.45561087935042	114425685	66735.5	rs11682527
kgp5036686	RPL23AP7	7.48806479903202	3.66989592562539e-10	3.15611918750226e-06	3.51661947663703	chr2	114368816	114384715	9.75365499045195	114425685	48919.5	rs11682527
kgp531896	LOC644246	10.2272060628897	9.06889580544504e-15	2.04107358455938e-10	3.0445785175253	chr17	592236	44274089	3.05163814167838	44808902	22375739.5	rs199449
kgp531896	LRRC37A	4.98726382703291	5.54006070243521e-06	0.0117244529543599	0.45018513992549	chr17	415627	44415160	1.16615244696079	44808902	22393508.5	rs199449
kgp531896	LRRC37A2	5.21269561087763	2.4157922904496e-06	0.00610585717773047	2.08965389434745	chr17	197706	44633014	5.60368270248694	44808902	22393542	rs199449
kgp1322871	LRRC37A2	5.21269561087763	2.4157922904496e-06	0.00610585717773047	2.08965389434745	chr17	197706	44633014	5.60368270248694	44820122	22404762	rs199442
kgp1322871	LOC644246	10.2272060628897	9.06889580544504e-15	2.04107358455938e-10	3.0445785175253	chr17	592236	44274089	3.05163814167838	44820122	22386959.5	rs199442
kgp1322871	LRRC37A	4.98726382703291	5.54006070243521e-06	0.0117244529543599	0.45018513992549	chr17	415627	44415160	1.16615244696079	44820122	22404728.5	rs199442
kgp6303324	NBR2	-10.2262993633947	9.09988328396475e-15	2.04107358455938e-10	-1.21304695674697	chr17	41277600	41297125	3.3542393066041	41192022	95340.5	rs72829114
rs12516	NBR2	-10.2262993633947	9.09988328396475e-15	2.04107358455938e-10	-1.21304695674697	chr17	41277600	41297125	3.3542393066041	41196408	90954.5	rs12516
rs8176318	NBR2	-10.2262993633947	9.09988328396475e-15	2.04107358455938e-10	-1.21304695674697	chr17	41277600	41297125	3.3542393066041	41197274	90088.5	rs8176318
rs1060915	NBR2	-10.2262993633947	9.09988328396475e-15	2.04107358455938e-10	-1.21304695674697	chr17	41277600	41297125	3.3542393066041	41234470	52892.5	rs1060915
rs16941	NBR2	-10.2262993633947	9.09988328396475e-15	2.04107358455938e-10	-1.21304695674697	chr17	41277600	41297125	3.3542393066041	41244435	42927.5	rs16941
kgp4805874	NBR2	-10.2262993633947	9.09988328396475e-15	2.04107358455938e-10	-1.21304695674697	chr17	41277600	41297125	3.3542393066041	41286822	540.5	rs2175957
rs11650132	NBR2	-10.2262993633947	9.09988328396475e-15	2.04107358455938e-10	-1.21304695674697	chr17	41277600	41297125	3.3542393066041	41326087	38724.5	rs11650132
kgp6257990	NBR2	-10.2262993633947	9.09988328396475e-15	2.04107358455938e-10	-1.21304695674697	chr17	41277600	41297125	3.3542393066041	41327621	40258.5	rs2271573
kgp22805103	NBR2	-10.2262993633947	9.09988328396475e-15	2.04107358455938e-10	-1.21304695674697	chr17	41277600	41297125	3.3542393066041	41327650	40287.5	rs200518308
kgp2007652	NBR2	-10.2262993633947	9.09988328396475e-15	2.04107358455938e-10	-1.21304695674697	chr17	41277600	41297125	3.3542393066041	41330024	42661.5	rs11657883
rs11653460	NBR2	-10.2262993633947	9.09988328396475e-15	2.04107358455938e-10	-1.21304695674697	chr17	41277600	41297125	3.3542393066041	41331306	43943.5	rs11653460
rs11653231	NBR2	-10.2262993633947	9.09988328396475e-15	2.04107358455938e-10	-1.21304695674697	chr17	41277600	41297125	3.3542393066041	41331460	44097.5	rs11653231
kgp10404859	NBR2	-10.2262993633947	9.09988328396475e-15	2.04107358455938e-10	-1.21304695674697	chr17	41277600	41297125	3.3542393066041	41331597	44234.5	rs11650913
rs12936831	NBR2	-10.2262993633947	9.09988328396475e-15	2.04107358455938e-10	-1.21304695674697	chr17	41277600	41297125	3.3542393066041	41331816	44453.5	rs12936831
kgp10825944	NBR2	-10.2262993633947	9.09988328396475e-15	2.04107358455938e-10	-1.21304695674697	chr17	41277600	41297125	3.3542393066041	41352643	65280.5	rs35995789
kgp10346093	NBR2	-10.2262993633947	9.09988328396475e-15	2.04107358455938e-10	-1.21304695674697	chr17	41277600	41297125	3.3542393066041	41354888	67525.5	rs17527933
kgp2651187	NBR2	-10.2262993633947	9.09988328396475e-15	2.04107358455938e-10	-1.21304695674697	chr17	41277600	41297125	3.3542393066041	41361960	74597.5	rs8482
kgp3251367	NBR2	-10.2262993633947	9.09988328396475e-15	2.04107358455938e-10	-1.21304695674697	chr17	41277600	41297125	3.3542393066041	41362721	75358.5	rs13119
rs13851	NBR2	-10.2262993633947	9.09988328396475e-15	2.04107358455938e-10	-1.21304695674697	chr17	41277600	41297125	3.3542393066041	41371844	84481.5	rs13851
kgp5222422	NBR2	-10.2262993633947	9.09988328396475e-15	2.04107358455938e-10	-1.21304695674697	chr17	41277600	41297125	3.3542393066041	41375597	88234.5	rs1133320
kgp2713242	NBR2	-10.2262993633947	9.09988328396475e-15	2.04107358455938e-10	-1.21304695674697	chr17	41277600	41297125	3.3542393066041	41414025	126662.5	rs71190320
kgp10147560	NBR2	-10.2262993633947	9.09988328396475e-15	2.04107358455938e-10	-1.21304695674697	chr17	41277600	41297125	3.3542393066041	41414293	126930.5	rs4346244
rs11651341	NBR2	-10.2262993633947	9.09988328396475e-15	2.04107358455938e-10	-1.21304695674697	chr17	41277600	41297125	3.3542393066041	41428061	140698.5	rs11651341
rs9912203	NBR2	-10.2262993633947	9.09988328396475e-15	2.04107358455938e-10	-1.21304695674697	chr17	41277600	41297125	3.3542393066041	41445145	157782.5	rs9912203
kgp1764276	LOC100506054	-10.2196638641189	9.32992983323642e-15	2.0882244986786e-10	-1.84620195560118	chr2	3605976	3609340	4.64650066956957	3630701	23043	rs12618864
rs7612445	GNB4	10.2124546516208	9.58651357874922e-15	2.1411023659094e-10	29.6684555194288	chr3	179113876	179169371	66.4763899096187	179172979	31355.5	rs7612445
kgp8279335	TYW1	10.2085835752249	9.72721104647101e-15	2.15879079991976e-10	4.69046615979417	chr7	66461817	66704498	20.9767278588485	66638929	55771.5	rs111706057
rs6967217	TYW1	10.2085835752249	9.72721104647101e-15	2.15879079991976e-10	4.69046615979417	chr7	66461817	66704498	20.9767278588485	66667774	84616.5	rs6967217
rs4718475	TYW1	10.2085835752249	9.72721104647101e-15	2.15879079991976e-10	4.69046615979417	chr7	66461817	66704498	20.9767278588485	66668500	85342.5	rs4718475
kgp4508672	TYW1	10.2085835752249	9.72721104647101e-15	2.15879079991976e-10	4.69046615979417	chr7	66461817	66704498	20.9767278588485	66678591	95433.5	rs7779069
kgp4395936	TYW1	10.2085835752249	9.72721104647101e-15	2.15879079991976e-10	4.69046615979417	chr7	66461817	66704498	20.9767278588485	66700576	117418.5	rs13236735
kgp4592171	ZNF266	-10.2051407879219	9.85408909287108e-15	2.17320925191374e-10	-8.14703206245627	chr19	9523271	9546234	30.2884113789263	9393110	141642.5	rs10408485
kgp3733506	ZNF266	-10.2051407879219	9.85408909287108e-15	2.17320925191374e-10	-8.14703206245627	chr19	9523271	9546234	30.2884113789263	9434930	99822.5	rs10411624
kgp3594470	ZNF266	-10.2051407879219	9.85408909287108e-15	2.17320925191374e-10	-8.14703206245627	chr19	9523271	9546234	30.2884113789263	9454173	80579.5	rs13535
rs10418104	ZNF266	-10.2051407879219	9.85408909287108e-15	2.17320925191374e-10	-8.14703206245627	chr19	9523271	9546234	30.2884113789263	9455390	79362.5	rs10418104
rs7253373	ZNF266	-10.2051407879219	9.85408909287108e-15	2.17320925191374e-10	-8.14703206245627	chr19	9523271	9546234	30.2884113789263	9456230	78522.5	rs7253373
rs2217652	ZNF266	-10.2051407879219	9.85408909287108e-15	2.17320925191374e-10	-8.14703206245627	chr19	9523271	9546234	30.2884113789263	9490814	43938.5	rs2217652
rs7606251	PPIL3	-10.1978569010216	1.01280472094517e-14	2.22663299503011e-10	-4.86286086652785	chr2	201735679	201753849	17.3579526186325	201736734	8030	rs7606251
rs4804063	FBN3	10.1917104209329	1.03651876988833e-14	2.27165416630745e-10	0.395907846402066	chr19	8130287	8212385	0.199008017616095	8176945	5609	rs4804063
kgp11917154	HLA-H	10.1658400406251	1.14262163582024e-14	2.49122956446369e-10	5.64809255713882	chr6	1097261	29858856	4.87117921438596	29811125	14333066.5	rs58530170
rs5013309	HLA-H	10.1658400406251	1.14262163582024e-14	2.49122956446369e-10	5.64809255713882	chr6	1097261	29858856	4.87117921438596	29812442	14334383.5	rs5013309
rs9268839	HLA-DRB6	10.1494113408067	1.21561625004589e-14	2.63401755087026e-10	3.00101728372505	chr6	3973650	32527779	2.29240498797483	32428772	14178057.5	rs9268839
rs9378213	HLA-DRB6	10.1494113408067	1.21561625004589e-14	2.63401755087026e-10	3.00101728372505	chr6	3973650	32527779	2.29240498797483	32448398	14197683.5	rs9378213
rs9391786	HLA-DRB6	10.1494113408067	1.21561625004589e-14	2.63401755087026e-10	3.00101728372505	chr6	3973650	32527779	2.29240498797483	32448561	14197846.5	rs9391786
rs9394099	HLA-DRB6	10.1494113408067	1.21561625004589e-14	2.63401755087026e-10	3.00101728372505	chr6	3973650	32527779	2.29240498797483	32449160	14198445.5	rs9394099
rs1964995	HLA-DRB6	10.1494113408067	1.21561625004589e-14	2.63401755087026e-10	3.00101728372505	chr6	3973650	32527779	2.29240498797483	32449411	14198696.5	rs1964995
rs1047881	NCRNA00292	-10.1476510169158	1.2237111155052e-14	2.64611296338253e-10	-1.40558617481155	chr1	213029946	213031480	2.6306559961534	213031158	445	rs1047881
kgp1968901	NCRNA00292	-10.1476510169158	1.2237111155052e-14	2.64611296338253e-10	-1.40558617481155	chr1	213029946	213031480	2.6306559961534	213048485	17772	rs201070550
rs425974	LOC401164	10.1371126267712	1.27332049665636e-14	2.75056268316586e-10	0.320430736300655	chr4	189376732	189523062	0.164763674522535	189377718	72179	rs425974
rs2093691	BSPRY	-10.1170916590733	1.37322004637024e-14	2.94821777078337e-10	-1.07817580408027	chr9	116111812	116133513	1.57424224477294	116107087	15575.5	rs2093691
rs7166991	C15orf23	10.1115180355667	1.40241064645555e-14	2.97653829269382e-10	4.33146275912173	chr15	40674922	40686489	8.15856268236598	40671957	8748.5	rs7166991
rs17671250	C15orf23	10.1115180355667	1.40241064645555e-14	2.97653829269382e-10	4.33146275912173	chr15	40674922	40686489	8.15856268236598	40673124	7581.5	rs17671250
rs7164132	C15orf23	10.1115180355667	1.40241064645555e-14	2.97653829269382e-10	4.33146275912173	chr15	40674922	40686489	8.15856268236598	40675155	5550.5	rs7164132
rs7169404	C15orf23	10.1115180355667	1.40241064645555e-14	2.97653829269382e-10	4.33146275912173	chr15	40674922	40686489	8.15856268236598	40675443	5262.5	rs7169404
rs7169262	C15orf23	10.1115180355667	1.40241064645555e-14	2.97653829269382e-10	4.33146275912173	chr15	40674922	40686489	8.15856268236598	40675493	5212.5	rs7169262
rs2298862	NBR2	-10.1110700956909	1.40478359235038e-14	2.97653829269382e-10	-1.19645410763365	chr17	41277600	41297125	3.3542393066041	41176688	110674.5	rs2298862
rs915945	NBR2	-10.1110700956909	1.40478359235038e-14	2.97653829269382e-10	-1.19645410763365	chr17	41277600	41297125	3.3542393066041	41179864	107498.5	rs915945
rs12944458	NBR2	-10.1110700956909	1.40478359235038e-14	2.97653829269382e-10	-1.19645410763365	chr17	41277600	41297125	3.3542393066041	41180772	106590.5	rs12944458
kgp11591471	NBR2	-10.1110700956909	1.40478359235038e-14	2.97653829269382e-10	-1.19645410763365	chr17	41277600	41297125	3.3542393066041	41181297	106065.5	rs36036395
kgp7935521	NBR2	-10.1110700956909	1.40478359235038e-14	2.97653829269382e-10	-1.19645410763365	chr17	41277600	41297125	3.3542393066041	41182662	104700.5	rs11653253
kgp1200601	TDGF1	10.1073967160945	1.42439640234303e-14	3.01506180937676e-10	0.865930841888725	chr3	46616045	46623952	0.477850281133589	46645753	25754.5	rs6442008
kgp3687639	HLA-DQA2	4.65862593092439	1.81435839054113e-05	0.0290372591484267	2.95788761092408	chr6	3941246	32714664	3.50217796114913	32428115	14100160	rs9268835
kgp3687639	HLA-DRB6	10.1063257395125	1.43016629472851e-14	3.02423567765463e-10	3.14382984872283	chr6	3973650	32527779	2.29240498797483	32428115	14177400.5	rs9268835
kgp3612621	FLCN	-10.097085267915	1.48093757378454e-14	3.12532109327505e-10	-16.8662009606339	chr17	17115527	17140502	50.5307387792234	17132820	4805.5	rs201369787
rs2416760	LOC253039	10.0869592191888	1.53866235021584e-14	3.24323506961158e-10	12.8011243191615	chr9	123605320	123616651	20.6633774155997	123374639	236346.5	rs2416760
rs10518253	CYP4F24P	-10.0716854050065	1.63004981235362e-14	3.42969287320617e-10	-3.02717660638057	chr19	15870144	15890798	2.95873765065734	15859712	20759	rs10518253
rs4849261	DDX11L2	10.0686004900415	1.64916124978296e-14	3.46644115743825e-10	2.16718566101263	chr2	114356605	114361294	2.45561087935042	114450028	91078.5	rs4849261
rs4849261	RPL23AP7	7.79533978082449	1.09541861051491e-10	1.0671190128482e-06	3.66491679867245	chr2	114368816	114384715	9.75365499045195	114450028	73262.5	rs4849261
rs7143764	CHURC1	10.0647880370324	1.67309199818041e-14	3.50624446266794e-10	28.6526888922659	chr14	65381079	65402084	78.9374686070544	65379283	12298.5	rs7143764
kgp4668367	CHURC1	10.0647880370324	1.67309199818041e-14	3.50624446266794e-10	28.6526888922659	chr14	65381079	65402084	78.9374686070544	65400069	8487.5	rs11158569
kgp10913011	CHURC1	10.0647880370324	1.67309199818041e-14	3.50624446266794e-10	28.6526888922659	chr14	65381079	65402084	78.9374686070544	65401695	10113.5	rs6745
kgp3804306	MYOZ1	10.0615283062543	1.6938305191301e-14	3.546176971946e-10	57.9849271711799	chr10	75391412	75401515	42.131416018656	75415677	19213.5	rs60632610
rs11657053	NBR2	-10.0254339533576	1.94152317871758e-14	4.03464913636906e-10	-1.16126151381806	chr17	41277600	41297125	3.3542393066041	41191129	96233.5	rs11657053
rs12936816	NBR2	-10.0254339533576	1.94152317871758e-14	4.03464913636906e-10	-1.16126151381806	chr17	41277600	41297125	3.3542393066041	41301709	14346.5	rs12936816
rs1051794	MICA	-10.0253044822854	1.94247436444249e-14	4.03464913636906e-10	-8.85753130603934	chr6	2661007	31383090	23.101500535821	31379109	14357060.5	rs1051794
kgp2226020	LSG1	10.0246314918954	1.94742619157031e-14	4.04094925535547e-10	6.91551008832536	chr3	194361517	194393206	33.4902257617223	194401975	24613.5	rs36081220
kgp8965881	UGT2B4	-10.0196082035759	1.98479113145362e-14	4.10231551068527e-10	-13.5026103555463	chr4	70345883	70361626	16.4371377971434	70412912	59157.5	rs11934774
kgp12114174	UGT2B4	-10.0196082035759	1.98479113145362e-14	4.10231551068527e-10	-13.5026103555463	chr4	70345883	70361626	16.4371377971434	70413777	60022.5	rs10005983
kgp6446882	PCBP3	10.0022816391858	2.11930175796962e-14	4.3674740670062e-10	1.86932661909229	chr21	47269875	47362368	2.31752337158344	47136657	179464.5	rs4819144
rs13099810	GXYLT2	-9.99686086240879	2.16324210255143e-14	4.44931959831238e-10	-4.13666708953966	chr3	72937385	73024522	14.0928169449422	73008718	27764.5	rs13099810
kgp8963313	HLA-DRB1	5.26391624620507	1.99731347905641e-06	0.00521461930729893	76.5675611629937	chr6	3720949	32557562	104.486710074765	32429582	14290326.5	rs9268851
kgp8963313	HLA-DRB5	9.99554022493814	2.17408535496647e-14	4.46725925776014e-10	92.5116595955324	chr6	32485154	32498006	32.6050040865722	32429582	61998	rs9268851
kgp2128059	CHURC1	9.99496435415731	2.17883073347272e-14	4.47264639202193e-10	28.8533479240792	chr14	65381079	65402084	78.9374686070544	65411908	20326.5	rs3742599
kgp11760573	RHD	-9.99200362581267	2.20339336427536e-14	4.5178746635406e-10	-0.58289675140163	chr1	25598981	25656936	1.12276228146382	25583610	44348.5	rs72660908
kgp3130147	GXYLT2	-9.97762265606585	2.32672587974351e-14	4.73928814252717e-10	-3.85268273370806	chr3	72937385	73024522	14.0928169449422	73002024	21070.5	rs1466676
rs13080133	GXYLT2	-9.97762265606585	2.32672587974351e-14	4.73928814252717e-10	-3.85268273370806	chr3	72937385	73024522	14.0928169449422	73010237	29283.5	rs13080133
kgp2874663	GXYLT2	-9.97762265606585	2.32672587974351e-14	4.73928814252717e-10	-3.85268273370806	chr3	72937385	73024522	14.0928169449422	73019670	38716.5	rs34160408
kgp1129710	GXYLT2	-9.97762265606585	2.32672587974351e-14	4.73928814252717e-10	-3.85268273370806	chr3	72937385	73024522	14.0928169449422	73039546	58592.5	rs34771013
rs2346586	FONG	9.93033164331788	2.78350053622055e-14	5.65328636804113e-10	0.836946287191429	chr2	200625259	200715896	1.5971257342466	200625581	44996.5	rs2346586
kgp11036437	PPIL3	-9.92600538001043	2.82955196816012e-14	5.74128034067646e-10	-4.79444622255941	chr2	201735679	201753849	17.3579526186325	201797676	52912	rs10183261
kgp6532916	SLC9A7P1	9.91505459331842	2.94957748001016e-14	5.97905699836188e-10	0.863190461284617	chr12	98847619	98850923	1.27397836655803	98865065	15794	rs78774002
rs7705207	LOC728613	9.91260777269128	2.97708898546918e-14	6.02902256055017e-10	4.80641319601508	chr5	1597672	1634120	6.5518895531247	1644394	28498	rs7705207
rs200528	SLC5A11	9.89049803661836	3.23770452120847e-14	6.50055079026141e-10	0.135168463286427	chr16	24857552	24922944	0.103053821811887	24759131	131117	rs200528
rs6497759	SLC5A11	9.89049803661836	3.23770452120847e-14	6.50055079026141e-10	0.135168463286427	chr16	24857552	24922944	0.103053821811887	24801737	88511	rs6497759
rs3803716	SLC5A11	9.89049803661836	3.23770452120847e-14	6.50055079026141e-10	0.135168463286427	chr16	24857552	24922944	0.103053821811887	24802325	87923	rs3803716
kgp11505293	SLC5A11	9.89049803661836	3.23770452120847e-14	6.50055079026141e-10	0.135168463286427	chr16	24857552	24922944	0.103053821811887	24831727	58521	rs2287783
kgp3815957	SLC5A11	9.89049803661836	3.23770452120847e-14	6.50055079026141e-10	0.135168463286427	chr16	24857552	24922944	0.103053821811887	24835168	55080	rs2303083
kgp6231899	SLC5A11	9.89049803661836	3.23770452120847e-14	6.50055079026141e-10	0.135168463286427	chr16	24857552	24922944	0.103053821811887	24845143	45105	rs73551577
rs1601450	CLVS2	9.88739478423991	3.27607820500104e-14	6.55605903490466e-10	0.240062197644335	chr6	123317582	123385063	0.16396482879776	123236650	114672.5	rs1601450
kgp3388097	CLVS2	9.88739478423991	3.27607820500104e-14	6.55605903490466e-10	0.240062197644335	chr6	123317582	123385063	0.16396482879776	123238439	112883.5	rs9490604
rs2256175	MICA	-9.86401208400341	3.58033805814678e-14	7.10717621465221e-10	-8.02419831432202	chr6	2661007	31383090	23.101500535821	31380449	14358400.5	rs2256175
rs12578560	CLEC12A	9.85871114063423	3.65318112494611e-14	7.24494546416623e-10	1.86916326805124	chr12	10103915	10138194	1.84562599897805	10160527	39472.5	rs12578560
rs12578560	CLEC12B	6.36365738855542	3.01051520744287e-08	0.00015867327227207	0.202880449289487	chr12	10163231	10171399	0.246228373660884	10160527	6788	rs12578560
rs7791853	TYW1	9.85787382671693	3.66482279420708e-14	7.24947977548295e-10	4.87943392933302	chr7	66461817	66704498	20.9767278588485	66773745	190587.5	rs7791853
kgp6689824	CLDN4	5.45363243423814	9.82549556299414e-07	0.00293156625767371	0.349939170953742	chr7	73245193	73247015	0.396394151650112	73224041	22063	rs4440516
kgp6689824	WBSCR27	9.85780411794004	3.66579367909351e-14	7.24947977548295e-10	0.795435121445081	chr7	73248921	73256855	1.02604008189734	73224041	28847	rs4440516
kgp7771336	WBSCR27	9.85780411794004	3.66579367909351e-14	7.24947977548295e-10	0.795435121445081	chr7	73248921	73256855	1.02604008189734	73225692	27196	rs4355658
kgp7771336	CLDN4	5.45363243423814	9.82549556299414e-07	0.00293156625767371	0.349939170953742	chr7	73245193	73247015	0.396394151650112	73225692	20412	rs4355658
rs12907966	CHRNA5	-9.85728383457349	3.67304822837875e-14	7.25021096475853e-10	-0.868212869034074	chr15	78857862	78887611	1.56704081114605	78843051	29685.5	rs12907966
kgp5396992	CHRNA5	-9.85728383457349	3.67304822837875e-14	7.25021096475853e-10	-0.868212869034074	chr15	78857862	78887611	1.56704081114605	78844386	28350.5	rs905740
kgp8867514	LOC284865	9.8483942643331	3.79925716399271e-14	7.49231228376701e-10	0.364265715632492	chr22	20186253	20192441	0.225917848441788	20192544	3197	rs12485013
kgp7227311	SLC35E2	9.84384988466214	3.86545305695912e-14	7.60860534673982e-10	11.0794731603807	chr1	1656277	1677438	23.2567592449455	1590681	76176.5	rs9661500
kgp7227311	SLC35E2B	-5.29076056397692	1.80738124648783e-06	0.00480289623037971	-8.10682849376628	chr1	1592939	1624243	38.4845558296229	1590681	17910	rs9661500
rs10772397	LOC338817	9.83845973771641	3.94547614805545e-14	7.74461584338922e-10	0.63326471117313	chr12	11700964	11717335	0.966319677418824	11138683	570466.5	rs10772397
rs3129092	ZFP57	9.83845262263573	3.9455828746313e-14	7.74461584338922e-10	4.54364650476986	chr6	943126	29644931	2.02813076955316	29663040	14369011.5	rs3129092
rs3129781	HLA-DRB5	9.81005724577396	4.39553494310294e-14	8.61175577597163e-10	90.3455493297213	chr6	32485154	32498006	32.6050040865722	32648500	156920	rs3129781
rs3129781	HLA-DRB1	4.93842870592067	6.62036777636977e-06	0.0134928002580381	72.0284466355068	chr6	3720949	32557562	104.486710074765	32648500	14509244.5	rs3129781
rs12105811	PPIL3	-9.799361913424	4.5781081006286e-14	8.96111816736515e-10	-4.93144145465252	chr2	201735679	201753849	17.3579526186325	202016245	271481	rs12105811
rs3117295	ZFP57	9.79461118511928	4.66163526173741e-14	9.00567112946781e-10	4.49707410054472	chr6	943126	29644931	2.02813076955316	29653377	14359348.5	rs3117295
rs3129039	ZFP57	9.79461118511928	4.66163526173741e-14	9.00567112946781e-10	4.49707410054472	chr6	943126	29644931	2.02813076955316	29658864	14364835.5	rs3129039
rs3094725	ZFP57	9.79461118511928	4.66163526173741e-14	9.00567112946781e-10	4.49707410054472	chr6	943126	29644931	2.02813076955316	29673882	14379853.5	rs3094725
rs3094724	ZFP57	9.79461118511928	4.66163526173741e-14	9.00567112946781e-10	4.49707410054472	chr6	943126	29644931	2.02813076955316	29674295	14380266.5	rs3094724
rs1610601	ZFP57	9.79461118511928	4.66163526173741e-14	9.00567112946781e-10	4.49707410054472	chr6	943126	29644931	2.02813076955316	29700183	14406154.5	rs1610601
rs1610621	ZFP57	9.79461118511928	4.66163526173741e-14	9.00567112946781e-10	4.49707410054472	chr6	943126	29644931	2.02813076955316	29718790	14424761.5	rs1610621
kgp10685071	HLA-DQA1	7.28900151137861	8.03232982376396e-10	6.48170793966866e-06	22.6734661134283	chr6	32605183	32611429	24.0600664667296	32609126	820	rs1071630
kgp10685071	HLA-DRB1	4.89714338480051	7.692682975261e-06	0.015194515557608	49.3273153308223	chr6	3720949	32557562	104.486710074765	32609126	14469870.5	rs1071630
kgp10685071	HLA-DQB1	5.92498745837629	1.63899692684827e-07	0.000672146539961076	25.8196539533874	chr6	3906294	32634466	27.4815584098845	32609126	14338746	rs1071630
kgp10685071	HLA-DQB2	-9.79369968507028	4.67783579638114e-14	9.00567112946781e-10	-1.93853240563401	chr6	3955995	32731330	2.22120455986327	32609126	14265463.5	rs1071630
rs9273349	HLA-DQB1	5.92498745837629	1.63899692684827e-07	0.000672146539961076	25.8196539533874	chr6	3906294	32634466	27.4815584098845	32625869	14355489	rs9273349
rs9273349	HLA-DQB2	-9.79369968507028	4.67783579638114e-14	9.00567112946781e-10	-1.93853240563401	chr6	3955995	32731330	2.22120455986327	32625869	14282206.5	rs9273349
rs9273349	HLA-DQA1	7.28900151137861	8.03232982376396e-10	6.48170793966866e-06	22.6734661134283	chr6	32605183	32611429	24.0600664667296	32625869	17563	rs9273349
rs9273349	HLA-DRB1	4.89714338480051	7.692682975261e-06	0.015194515557608	49.3273153308223	chr6	3720949	32557562	104.486710074765	32625869	14486613.5	rs9273349
rs1063355	HLA-DQA1	7.28900151137861	8.03232982376396e-10	6.48170793966866e-06	22.6734661134283	chr6	32605183	32611429	24.0600664667296	32627714	19408	rs1063355
rs1063355	HLA-DQB2	-9.79369968507028	4.67783579638114e-14	9.00567112946781e-10	-1.93853240563401	chr6	3955995	32731330	2.22120455986327	32627714	14284051.5	rs1063355
rs1063355	HLA-DQB1	5.92498745837629	1.63899692684827e-07	0.000672146539961076	25.8196539533874	chr6	3906294	32634466	27.4815584098845	32627714	14357334	rs1063355
rs1063355	HLA-DRB1	4.89714338480051	7.692682975261e-06	0.015194515557608	49.3273153308223	chr6	3720949	32557562	104.486710074765	32627714	14488458.5	rs1063355
rs6908994	PSORS1C3	9.76981906722931	5.12308284705643e-14	9.79125174353896e-10	0.617017708697864	chr6	2437381	31145676	0.461434220571837	31198709	14407180.5	rs6908994
rs6932070	PSORS1C3	9.76981906722931	5.12308284705643e-14	9.79125174353896e-10	0.617017708697864	chr6	2437381	31145676	0.461434220571837	31198896	14407367.5	rs6932070
rs2394892	PSORS1C3	9.76981906722931	5.12308284705643e-14	9.79125174353896e-10	0.617017708697864	chr6	2437381	31145676	0.461434220571837	31205382	14413853.5	rs2394892
rs28397299	PSORS1C3	9.76981906722931	5.12308284705643e-14	9.79125174353896e-10	0.617017708697864	chr6	2437381	31145676	0.461434220571837	31207704	14416175.5	rs28397299
rs11982736	PSPH	9.75038416661775	5.51676473798468e-14	1.03788122021248e-09	5.19214931772697	chr7	56078744	56119268	10.5035801741929	55855180	243826	rs11982736
kgp8737692	COQ5	9.75003345003315	5.52414200317088e-14	1.03788122021248e-09	9.78208088029874	chr12	120941082	120966964	36.8430235293907	120882217	71806	rs1048830
kgp18786953	COQ5	9.75003345003315	5.52414200317088e-14	1.03788122021248e-09	9.78208088029874	chr12	120941082	120966964	36.8430235293907	120882266	71757	rs200405357
kgp1674001	COQ5	9.75003345003315	5.52414200317088e-14	1.03788122021248e-09	9.78208088029874	chr12	120941082	120966964	36.8430235293907	120882267	71756	rs199986578
kgp7559997	COQ5	9.75003345003315	5.52414200317088e-14	1.03788122021248e-09	9.78208088029874	chr12	120941082	120966964	36.8430235293907	120882837	71186	rs202025403
kgp10304092	COQ5	9.75003345003315	5.52414200317088e-14	1.03788122021248e-09	9.78208088029874	chr12	120941082	120966964	36.8430235293907	120891172	62851	rs10774549
kgp5817229	COQ5	9.75003345003315	5.52414200317088e-14	1.03788122021248e-09	9.78208088029874	chr12	120941082	120966964	36.8430235293907	120900554	53469	rs10744752
rs10849753	COQ5	9.75003345003315	5.52414200317088e-14	1.03788122021248e-09	9.78208088029874	chr12	120941082	120966964	36.8430235293907	120910813	43210	rs10849753
rs10849754	COQ5	9.75003345003315	5.52414200317088e-14	1.03788122021248e-09	9.78208088029874	chr12	120941082	120966964	36.8430235293907	120940418	13605	rs10849754
rs7471	COQ5	9.75003345003315	5.52414200317088e-14	1.03788122021248e-09	9.78208088029874	chr12	120941082	120966964	36.8430235293907	120941215	12808	rs7471
rs11065145	COQ5	9.75003345003315	5.52414200317088e-14	1.03788122021248e-09	9.78208088029874	chr12	120941082	120966964	36.8430235293907	120947419	6604	rs11065145
rs11065154	COQ5	9.75003345003315	5.52414200317088e-14	1.03788122021248e-09	9.78208088029874	chr12	120941082	120966964	36.8430235293907	120971417	17394	rs11065154
rs10774555	COQ5	9.75003345003315	5.52414200317088e-14	1.03788122021248e-09	9.78208088029874	chr12	120941082	120966964	36.8430235293907	120971978	17955	rs10774555
kgp2879066	COQ5	9.75003345003315	5.52414200317088e-14	1.03788122021248e-09	9.78208088029874	chr12	120941082	120966964	36.8430235293907	121009198	55175	rs651627
rs509445	COQ5	9.75003345003315	5.52414200317088e-14	1.03788122021248e-09	9.78208088029874	chr12	120941082	120966964	36.8430235293907	121017243	63220	rs509445
rs3132450	RNF5P1	9.69888258605594	6.71374074298689e-14	1.22213628938036e-09	0.551696225779676	chr6	3407252	38458775	0.176559057605815	31596138	10663124.5	rs3132450
rs3132450	MICB	4.57170007103668	2.47014788435238e-05	0.0362897013951427	0.909131940932315	chr6	2751271	31478901	2.49936457374991	31596138	14481052	rs3132450
rs3117582	RNF5P1	9.69888258605594	6.71374074298689e-14	1.22213628938036e-09	0.551696225779676	chr6	3407252	38458775	0.176559057605815	31620520	10687506.5	rs3117582
rs3117582	MICB	4.57170007103668	2.47014788435238e-05	0.0362897013951427	0.909131940932315	chr6	2751271	31478901	2.49936457374991	31620520	14505434	rs3117582
rs9267531	RNF5P1	9.69888258605594	6.71374074298689e-14	1.22213628938036e-09	0.551696225779676	chr6	3407252	38458775	0.176559057605815	31636742	10703728.5	rs9267531
rs9267531	MICB	4.57170007103668	2.47014788435238e-05	0.0362897013951427	0.909131940932315	chr6	2751271	31478901	2.49936457374991	31636742	14521656	rs9267531
rs3132445	RNF5P1	9.69888258605594	6.71374074298689e-14	1.22213628938036e-09	0.551696225779676	chr6	3407252	38458775	0.176559057605815	31712196	10779182.5	rs3132445
rs3132445	MICB	4.57170007103668	2.47014788435238e-05	0.0362897013951427	0.909131940932315	chr6	2751271	31478901	2.49936457374991	31712196	14597110	rs3132445
rs3130484	MICB	4.57170007103668	2.47014788435238e-05	0.0362897013951427	0.909131940932315	chr6	2751271	31478901	2.49936457374991	31715882	14600796	rs3130484
rs3130484	RNF5P1	9.69888258605594	6.71374074298689e-14	1.22213628938036e-09	0.551696225779676	chr6	3407252	38458775	0.176559057605815	31715882	10782868.5	rs3130484
rs3131379	MICB	4.57170007103668	2.47014788435238e-05	0.0362897013951427	0.909131940932315	chr6	2751271	31478901	2.49936457374991	31721033	14605947	rs3131379
rs3131379	RNF5P1	9.69888258605594	6.71374074298689e-14	1.22213628938036e-09	0.551696225779676	chr6	3407252	38458775	0.176559057605815	31721033	10788019.5	rs3131379
rs3117574	MICB	4.57170007103668	2.47014788435238e-05	0.0362897013951427	0.909131940932315	chr6	2751271	31478901	2.49936457374991	31725230	14610144	rs3117574
rs3117574	RNF5P1	9.69888258605594	6.71374074298689e-14	1.22213628938036e-09	0.551696225779676	chr6	3407252	38458775	0.176559057605815	31725230	10792216.5	rs3117574
rs3131378	MICB	4.57170007103668	2.47014788435238e-05	0.0362897013951427	0.909131940932315	chr6	2751271	31478901	2.49936457374991	31725285	14610199	rs3131378
rs3131378	RNF5P1	9.69888258605594	6.71374074298689e-14	1.22213628938036e-09	0.551696225779676	chr6	3407252	38458775	0.176559057605815	31725285	10792271.5	rs3131378
rs3117575	RNF5P1	9.69888258605594	6.71374074298689e-14	1.22213628938036e-09	0.551696225779676	chr6	3407252	38458775	0.176559057605815	31726253	10793239.5	rs3117575
rs3117575	MICB	4.57170007103668	2.47014788435238e-05	0.0362897013951427	0.909131940932315	chr6	2751271	31478901	2.49936457374991	31726253	14611167	rs3117575
rs3117577	MICB	4.57170007103668	2.47014788435238e-05	0.0362897013951427	0.909131940932315	chr6	2751271	31478901	2.49936457374991	31727474	14612388	rs3117577
rs3117577	RNF5P1	9.69888258605594	6.71374074298689e-14	1.22213628938036e-09	0.551696225779676	chr6	3407252	38458775	0.176559057605815	31727474	10794460.5	rs3117577
rs558702	RNF5P1	9.69888258605594	6.71374074298689e-14	1.22213628938036e-09	0.551696225779676	chr6	3407252	38458775	0.176559057605815	31870326	10937312.5	rs558702
rs558702	MICB	4.57170007103668	2.47014788435238e-05	0.0362897013951427	0.909131940932315	chr6	2751271	31478901	2.49936457374991	31870326	14755240	rs558702
rs1270942	RNF5P1	9.69888258605594	6.71374074298689e-14	1.22213628938036e-09	0.551696225779676	chr6	3407252	38458775	0.176559057605815	31918860	10985846.5	rs1270942
rs1270942	MICB	4.57170007103668	2.47014788435238e-05	0.0362897013951427	0.909131940932315	chr6	2751271	31478901	2.49936457374991	31918860	14803774	rs1270942
rs389884	RNF5P1	9.69888258605594	6.71374074298689e-14	1.22213628938036e-09	0.551696225779676	chr6	3407252	38458775	0.176559057605815	31940897	11007883.5	rs389884
rs389884	MICB	4.57170007103668	2.47014788435238e-05	0.0362897013951427	0.909131940932315	chr6	2751271	31478901	2.49936457374991	31940897	14825811	rs389884
rs3130288	MICB	4.57170007103668	2.47014788435238e-05	0.0362897013951427	0.909131940932315	chr6	2751271	31478901	2.49936457374991	32096001	14980915	rs3130288
rs3130288	RNF5P1	9.69888258605594	6.71374074298689e-14	1.22213628938036e-09	0.551696225779676	chr6	3407252	38458775	0.176559057605815	32096001	11162987.5	rs3130288
rs7934681	GYLTL1B	9.69368463761226	6.84822147060582e-14	1.2423215234958e-09	0.674168017055984	chr11	45943196	45950647	0.212246290537076	45958637	11715.5	rs7934681
rs2959103	GYLTL1B	9.69368463761226	6.84822147060582e-14	1.2423215234958e-09	0.674168017055984	chr11	45943196	45950647	0.212246290537076	45970084	23162.5	rs2959103
kgp7025755	GYLTL1B	9.69368463761226	6.84822147060582e-14	1.2423215234958e-09	0.674168017055984	chr11	45943196	45950647	0.212246290537076	45976260	29338.5	rs939106
rs9378212	HLA-DRB6	9.69228167793526	6.88498111528068e-14	1.24684213749163e-09	2.94907167869202	chr6	3973650	32527779	2.29240498797483	32445691	14194976.5	rs9378212
kgp7982144	NBR2	-9.68514401517759	7.0750969403011e-14	1.2746950988373e-09	-1.1770491085926	chr17	41277600	41297125	3.3542393066041	41242078	45284.5	rs78734003
rs16942	NBR2	-9.68514401517759	7.0750969403011e-14	1.2746950988373e-09	-1.1770491085926	chr17	41277600	41297125	3.3542393066041	41244000	43362.5	rs16942
rs16940	NBR2	-9.68514401517759	7.0750969403011e-14	1.2746950988373e-09	-1.1770491085926	chr17	41277600	41297125	3.3542393066041	41245237	42125.5	rs16940
kgp9612879	NBR2	-9.68514401517759	7.0750969403011e-14	1.2746950988373e-09	-1.1770491085926	chr17	41277600	41297125	3.3542393066041	41249364	37998.5	rs201664159
rs10034623	LOC645513	-9.67923451549693	7.23649245909256e-14	1.30043585319535e-09	-0.915988559446481	chr4	120375938	120420747	3.92311164925185	120397829	513.5	rs10034623
rs1155576	LOC645513	-9.67923451549693	7.23649245909256e-14	1.30043585319535e-09	-0.915988559446481	chr4	120375938	120420747	3.92311164925185	120450159	51816.5	rs1155576
rs895266	CCDC122	-7.94332457237441	6.12238652738839e-11	6.33643177918213e-07	-1.83865495834561	chr13	44410489	44453826	6.12128388315968	44461179	29021.5	rs895266
rs895266	LACC1	-9.67739357453563	7.28752387981394e-14	1.30849000953707e-09	-9.72408956886452	chr13	44453420	44468068	28.0940869392399	44461179	435	rs895266
rs895266	ENOX1	-7.72728729583276	1.43163158100406e-10	1.34308456190604e-06	-1.73758506513929	chr13	43787666	44361116	4.39833005944625	44461179	386788	rs895266
rs1837	LOC253039	9.66234008742084	7.71863616835947e-14	1.38236166222095e-09	13.3790382516316	chr9	123605320	123616651	20.6633774155997	123618229	7243.5	rs1837
rs9394098	HLA-DRB6	9.65671705920191	7.8861789830708e-14	1.41116760775215e-09	2.97371600549935	chr6	3973650	32527779	2.29240498797483	32449138	14198423.5	rs9394098
rs199501	LRRC37A	5.42734539498141	1.08450712315361e-06	0.00316098826805988	0.453028053359766	chr17	415627	44415160	1.16615244696079	44862613	22447219.5	rs199501
rs199501	LOC644246	9.64557177490075	8.22915819182002e-14	1.47129091368738e-09	2.82708348645039	chr17	592236	44274089	3.05163814167838	44862613	22429450.5	rs199501
rs199501	LRRC37A2	5.79151501799179	2.7314564524744e-07	0.00100609400756591	2.1277478161064	chr17	197706	44633014	5.60368270248694	44862613	22447253	rs199501
rs13232536	CLDN4	5.62483326612877	5.14903670595736e-07	0.00169685839967109	0.353918651361391	chr7	73245193	73247015	0.396394151650112	73219508	26596	rs13232536
rs13232536	WBSCR27	9.64281782988519	8.31619519977439e-14	1.48559114435835e-09	0.781497706845924	chr7	73248921	73256855	1.02604008189734	73219508	33380	rs13232536
rs7772549	MICA	-9.6355833694051	8.54927603154631e-14	1.52464198195444e-09	-8.81654956915427	chr6	2661007	31383090	23.101500535821	31407643	14385594.5	rs7772549
kgp760329	POLR2J2	9.63055213149529	8.71523867311084e-14	1.5529241393714e-09	1.73967341771289	chr7	102277195	102312176	1.00760112595528	102343967	49281.5	rs4729850
rs4302451	LOC100499177	-9.62335117159219	8.95843039590425e-14	1.59087357107303e-09	-6.6800019248316	chr4	83814605	83822069	32.6288504310003	83820170	1833	rs4302451
rs10000180	LOC100499177	-9.62335117159219	8.95843039590425e-14	1.59087357107303e-09	-6.6800019248316	chr4	83814605	83822069	32.6288504310003	83899764	81427	rs10000180
kgp12065789	TRIT1	-9.62181824689144	9.01107584994947e-14	1.59887443596062e-09	-6.02414876618825	chr1	40306706	40349177	24.026831355384	40303627	24314.5	rs12123609
rs512715	NEAT1	9.61282787314447	9.32616211558369e-14	1.65199807988694e-09	278.317991629754	chr11	65190269	65194003	747.17863902532	65191208	928	rs512715
rs674485	NEAT1	9.61282787314447	9.32616211558369e-14	1.65199807988694e-09	278.317991629754	chr11	65190269	65194003	747.17863902532	65197393	5257	rs674485
kgp1454836	FBN3	9.60231077904065	9.70885783321194e-14	1.7168992567772e-09	0.382931051311219	chr19	8130287	8212385	0.199008017616095	8181483	10147	rs1038081
rs4103004	EFHB	9.6018025543847	9.72774630464999e-14	1.71879631065471e-09	0.457083706042284	chr3	19920966	19975706	0.493569738110489	20042834	94498	rs4103004
kgp8522138	LOC219347	9.59679960204904	9.91566924336242e-14	1.74906575637328e-09	1.0256799837904	chr10	81805989	81838949	1.29669394592847	81791482	30987	rs10887392
rs4822453	LOC284889	-9.58587364765029	1.03388749856512e-13	1.8221906383058e-09	-0.970676526669174	chr22	24235897	24241117	1.42915617960555	24254862	16355	rs4822453
rs4822453	LOC391322	-6.89475301992941	3.7809196881137e-09	2.5926767261182e-05	-0.832523168667284	chr22	24373117	24374043	1.24279149530321	24254862	118718	rs4822453
rs4822453	GSTT2	4.76379361755381	1.24532682897479e-05	0.0219429421105376	0.915838128865005	chr22	24299601	24326106	2.02972742087574	24254862	57991.5	rs4822453
rs4822453	GSTT1	-8.89111785248089	1.50571070658676e-12	2.14563347814123e-08	-31.1487043286488	chr22	24376139	24384284	44.8405545734858	24254862	125349.5	rs4822453
rs10481647	C9orf130	-9.56935490108317	1.10134873220086e-13	1.93300083888346e-09	-3.21610770265405	chr9	98568370	98638259	9.40489498990111	98623567	20252.5	rs10481647
rs12004422	C9orf130	-9.56935490108317	1.10134873220086e-13	1.93300083888346e-09	-3.21610770265405	chr9	98568370	98638259	9.40489498990111	98635675	32360.5	rs12004422
kgp5925761	NBR2	-9.56614094938354	1.11498031731323e-13	1.95529651323224e-09	-1.23090791817091	chr17	41277600	41297125	3.3542393066041	41349713	62350.5	rs17527802
rs6934403	MICA	-9.55371480546933	1.16930074728009e-13	2.0471470139824e-09	-9.02786351157426	chr6	2661007	31383090	23.101500535821	31381130	14359081.5	rs6934403
kgp6398476	C2orf63	9.55325778836651	1.17134857959594e-13	2.04902897944514e-09	3.1071853540655	chr2	55399687	55459699	7.78026333030131	55449464	19771	rs17852670
rs3135391	HLA-DRB5	9.55015752217456	1.18533605683013e-13	2.06492188393824e-09	90.8983207192993	chr6	32485154	32498006	32.6050040865722	32410987	80593	rs3135391
rs3135391	HLA-DRB1	5.01989900898268	4.91659412983437e-06	0.0106402220271838	74.0856696486167	chr6	3720949	32557562	104.486710074765	32410987	14271731.5	rs3135391
rs3135388	HLA-DRB1	5.01989900898268	4.91659412983437e-06	0.0106402220271838	74.0856696486167	chr6	3720949	32557562	104.486710074765	32413051	14273795.5	rs3135388
rs3135388	HLA-DRB5	9.55015752217456	1.18533605683013e-13	2.06492188393824e-09	90.8983207192993	chr6	32485154	32498006	32.6050040865722	32413051	78529	rs3135388
rs3129889	HLA-DRB1	5.01989900898268	4.91659412983437e-06	0.0106402220271838	74.0856696486167	chr6	3720949	32557562	104.486710074765	32413545	14274289.5	rs3129889
rs3129889	HLA-DRB5	9.55015752217456	1.18533605683013e-13	2.06492188393824e-09	90.8983207192993	chr6	32485154	32498006	32.6050040865722	32413545	78035	rs3129889
kgp2596503	NCRNA00339	9.53487572082239	1.25677832528028e-13	2.18395906874595e-09	4.70220204919463	chr1	22351707	22357715	10.8745875898189	22350322	4389	rs113487505
kgp1933956	NCRNA00339	9.53487572082239	1.25677832528028e-13	2.18395906874595e-09	4.70220204919463	chr1	22351707	22357715	10.8745875898189	22350834	3877	rs2473307
rs7563960	LOC100506054	-9.5345923294626	1.25814331559133e-13	2.18452865616715e-09	-1.68310943181077	chr2	3605976	3609340	4.64650066956957	3599700	7958	rs7563960
rs204991	RNF5P1	9.52756072524347	1.29249379916327e-13	2.23495926653019e-09	0.424242729692891	chr6	3407252	38458775	0.176559057605815	32161366	11228352.5	rs204991
rs204991	MICB	4.88350399779455	8.08301154332326e-06	0.0158318616324019	0.738702824426171	chr6	2751271	31478901	2.49936457374991	32161366	15046280	rs204991
rs204990	MICB	4.88350399779455	8.08301154332326e-06	0.0158318616324019	0.738702824426171	chr6	2751271	31478901	2.49936457374991	32161430	15046344	rs204990
rs204990	RNF5P1	9.52756072524347	1.29249379916327e-13	2.23495926653019e-09	0.424242729692891	chr6	3407252	38458775	0.176559057605815	32161430	11228416.5	rs204990
rs204989	MICB	4.88350399779455	8.08301154332326e-06	0.0158318616324019	0.738702824426171	chr6	2751271	31478901	2.49936457374991	32161852	15046766	rs204989
rs204989	RNF5P1	9.52756072524347	1.29249379916327e-13	2.23495926653019e-09	0.424242729692891	chr6	3407252	38458775	0.176559057605815	32161852	11228838.5	rs204989
rs7788926	STYXL1	9.52206121134779	1.32001620035414e-13	2.27321878684206e-09	4.80862313622425	chr7	75625655	75677321	10.5539486673725	75619650	31838	rs7788926
rs7794040	STYXL1	9.52206121134779	1.32001620035414e-13	2.27321878684206e-09	4.80862313622425	chr7	75625655	75677321	10.5539486673725	75620641	30847	rs7794040
rs3801472	STYXL1	9.52206121134779	1.32001620035414e-13	2.27321878684206e-09	4.80862313622425	chr7	75625655	75677321	10.5539486673725	75629778	21710	rs3801472
kgp1011947	STYXL1	9.52206121134779	1.32001620035414e-13	2.27321878684206e-09	4.80862313622425	chr7	75625655	75677321	10.5539486673725	75833282	181794	rs10235228
kgp11530843	STYXL1	9.52206121134779	1.32001620035414e-13	2.27321878684206e-09	4.80862313622425	chr7	75625655	75677321	10.5539486673725	75843603	192115	rs10226745
kgp8892940	LOC100499177	-9.5111290964752	1.37648987492222e-13	2.36853624902774e-09	-7.59508595883549	chr4	83814605	83822069	32.6288504310003	83806856	11481	rs72664723
kgp7361294	WBSCR27	9.5092656599261	1.38635581598458e-13	2.38356528909511e-09	0.755967533477404	chr7	73248921	73256855	1.02604008189734	73275396	22508	rs4324825
kgp3044181	EIF4E2	-9.50114663908296	1.43017896346159e-13	2.45690490794696e-09	-3.99491370916526	chr2	233415357	233433920	21.8878880298326	233458679	34040.5	rs940666
kgp3626759	CYP2D6	9.49724594020997	1.45172636261477e-13	2.47574686750637e-09	0.956420331810281	chr22	42522501	42526883	1.79078471839099	42563529	38837	rs62240863
kgp5109906	CYP2D6	9.49724594020997	1.45172636261477e-13	2.47574686750637e-09	0.956420331810281	chr22	42522501	42526883	1.79078471839099	42567451	42759	rs9607882
kgp12372278	CYP2D6	9.49724594020997	1.45172636261477e-13	2.47574686750637e-09	0.956420331810281	chr22	42522501	42526883	1.79078471839099	42573139	48447	rs1989375
rs5758651	CYP2D6	9.49724594020997	1.45172636261477e-13	2.47574686750637e-09	0.956420331810281	chr22	42522501	42526883	1.79078471839099	42609148	84456	rs5758651
kgp2506118	CYP2D6	9.49724594020997	1.45172636261477e-13	2.47574686750637e-09	0.956420331810281	chr22	42522501	42526883	1.79078471839099	42667473	142781	rs1107553
kgp10741447	CYP2D6	9.49724594020997	1.45172636261477e-13	2.47574686750637e-09	0.956420331810281	chr22	42522501	42526883	1.79078471839099	42667969	143277	rs201555909
rs12570126	MYOZ1	9.49372444584037	1.47145945853871e-13	2.50736906025208e-09	54.1705781795046	chr10	75391412	75401515	42.131416018656	75416789	20325.5	rs12570126
rs8509	STYXL1	9.46744200054641	1.62751720650848e-13	2.76434558783513e-09	4.9867213576441	chr7	75625655	75677321	10.5539486673725	75616577	34911	rs8509
kgp1220717	SPG21	9.4660500542632	1.63623177919369e-13	2.77690788845714e-09	6.63450507690709	chr15	65255363	65282251	53.6266567383023	65307463	38656	rs6494509
kgp11532738	LOC388796	9.46317907459574	1.65435470433792e-13	2.80540435769046e-09	2.9025911274556	chr20	37049239	37064018	6.21754958650964	37106157	49528.5	rs1303567
kgp7995368	LOC253039	9.46176942810222	1.66332681341387e-13	2.81382231493896e-09	12.4434504012358	chr9	123605320	123616651	20.6633774155997	123360294	250691.5	rs2031369
kgp11938546	LOC253039	9.46176942810222	1.66332681341387e-13	2.81382231493896e-09	12.4434504012358	chr9	123605320	123616651	20.6633774155997	123363533	247452.5	rs10616
rs12345187	C9orf130	9.46065472486918	1.6704563166373e-13	2.81683311078392e-09	3.51570054394542	chr9	98568370	98638259	9.40489498990111	98668370	65055.5	rs12345187
rs10819668	C9orf130	9.46065472486918	1.6704563166373e-13	2.81683311078392e-09	3.51570054394542	chr9	98568370	98638259	9.40489498990111	98722130	118815.5	rs10819668
kgp2182312	C9orf130	9.46065472486918	1.6704563166373e-13	2.81683311078392e-09	3.51570054394542	chr9	98568370	98638259	9.40489498990111	98729382	126067.5	rs686048
rs657451	C9orf130	9.46065472486918	1.6704563166373e-13	2.81683311078392e-09	3.51570054394542	chr9	98568370	98638259	9.40489498990111	98765778	162463.5	rs657451
kgp9928350	GXYLT2	-9.45496147104888	1.70735200661929e-13	2.87674580629024e-09	-3.8485848369098	chr3	72937385	73024522	14.0928169449422	72996612	15658.5	rs35624926
rs2534721	TAPBPL	9.44912956601041	1.74599650011491e-13	2.93950695086468e-09	6.77558325234107	chr12	6561177	6571488	21.4845854364471	6580144	13811.5	rs2534721
rs1466005	ENOX1	-7.52221024910384	3.20843315005558e-10	2.78312520740129e-06	-1.72062848450033	chr13	43787666	44361116	4.39833005944625	44424210	349819	rs1466005
rs1466005	CCDC122	-7.16760580612029	1.29476543538582e-09	1.00663151853932e-05	-1.75095978085328	chr13	44410489	44453826	6.12128388315968	44424210	7947.5	rs1466005
rs1466005	LACC1	-9.44625074904901	1.76539585564635e-13	2.96742303807419e-09	-9.66858777295287	chr13	44453420	44468068	28.0940869392399	44424210	36534	rs1466005
rs2322693	GXYLT2	-9.43319605851462	1.85612444171996e-13	3.10752678633214e-09	-3.91539913120585	chr3	72937385	73024522	14.0928169449422	72982575	1621.5	rs2322693
kgp8299876	GXYLT2	-9.43319605851462	1.85612444171996e-13	3.10752678633214e-09	-3.91539913120585	chr3	72937385	73024522	14.0928169449422	72983602	2648.5	rs2322695
rs884766	GXYLT2	-9.43319605851462	1.85612444171996e-13	3.10752678633214e-09	-3.91539913120585	chr3	72937385	73024522	14.0928169449422	72983866	2912.5	rs884766
rs17247678	ATP6AP1L	9.43154941882301	1.86789669856586e-13	3.12475201470878e-09	1.10705625908319	chr5	81601166	81614147	2.35192915988246	81652773	45116.5	rs17247678
rs9268927	HLA-DRB1	5.05147721485605	4.37908413143093e-06	0.00968315907483619	74.4129567925102	chr6	3720949	32557562	104.486710074765	32433085	14293829.5	rs9268927
rs9268927	HLA-DRB5	9.42561541853062	1.91094694827554e-13	3.19169935696537e-09	90.4223457555958	chr6	32485154	32498006	32.6050040865722	32433085	58495	rs9268927
rs9271775	HLA-DRB5	9.42104067940073	1.94481618635882e-13	3.24312465769727e-09	79.6112066752789	chr6	32485154	32498006	32.6050040865722	32594328	102748	rs9271775
rs9271775	HLA-DRB1	5.45802238784482	9.66469467331191e-07	0.00288849951674163	69.0974821852213	chr6	3720949	32557562	104.486710074765	32594328	14455072.5	rs9271775
rs10983622	C9orf130	-9.40774373871352	2.04672842075614e-13	3.40229555415642e-09	-3.18551302871051	chr9	98568370	98638259	9.40489498990111	98555942	47372.5	rs10983622
rs10983739	C9orf130	-9.40774373871352	2.04672842075614e-13	3.40229555415642e-09	-3.18551302871051	chr9	98568370	98638259	9.40489498990111	98559246	44068.5	rs10983739
kgp11911003	C9orf130	-9.40774373871352	2.04672842075614e-13	3.40229555415642e-09	-3.18551302871051	chr9	98568370	98638259	9.40489498990111	98560147	43167.5	rs2117432
kgp7011035	C9orf130	-9.40774373871352	2.04672842075614e-13	3.40229555415642e-09	-3.18551302871051	chr9	98568370	98638259	9.40489498990111	98590144	13170.5	rs9409322
kgp507196	ZNF718	9.39265984108475	2.16885698783045e-13	3.59679451631477e-09	1.15824665904624	chr4	53277	156490	2.18437866489325	195709	90825.5	rs6599313
rs7665922	ZNF718	9.38190250214418	2.26040910230415e-13	3.73978879583633e-09	1.16673806175375	chr4	53277	156490	2.18437866489325	181476	76592.5	rs7665922
kgp7357012	SRR	-9.38088708168269	2.26924929578657e-13	3.74265456027708e-09	-0.957552304044192	chr17	2207248	2228553	4.4622676670839	2203175	14725.5	rs1885986
rs12450028	SRR	-9.38088708168269	2.26924929578657e-13	3.74265456027708e-09	-0.957552304044192	chr17	2207248	2228553	4.4622676670839	2207425	10475.5	rs12450028
rs1264350	RNF5P1	9.37801008926545	2.29448553173943e-13	3.76951721203882e-09	0.521563941950281	chr6	3407252	38458775	0.176559057605815	30796545	9863531.5	rs1264350
rs1264350	MICB	5.18024919128298	2.72433464097366e-06	0.00670544111473785	0.952671093774423	chr6	2751271	31478901	2.49936457374991	30796545	13681459	rs1264350
rs3095152	MICB	5.18024919128298	2.72433464097366e-06	0.00670544111473785	0.952671093774423	chr6	2751271	31478901	2.49936457374991	30899650	13784564	rs3095152
rs3095152	RNF5P1	9.37801008926545	2.29448553173943e-13	3.76951721203882e-09	0.521563941950281	chr6	3407252	38458775	0.176559057605815	30899650	9966636.5	rs3095152
rs3132580	MICB	5.18024919128298	2.72433464097366e-06	0.00670544111473785	0.952671093774423	chr6	2751271	31478901	2.49936457374991	30920124	13805038	rs3132580
rs3132580	RNF5P1	9.37801008926545	2.29448553173943e-13	3.76951721203882e-09	0.521563941950281	chr6	3407252	38458775	0.176559057605815	30920124	9987110.5	rs3132580
rs914842	LOC253039	9.34307653653956	2.62440689354353e-13	4.30146580258969e-09	14.4068943490969	chr9	123605320	123616651	20.6633774155997	123618971	7985.5	rs914842
kgp3224245	LOC645513	-9.33903010224941	2.66558432179647e-13	4.36555927208202e-09	-0.86446266710231	chr4	120375938	120420747	3.92311164925185	120586891	188548.5	rs4504231
rs799912	NBR2	-9.32176198129536	2.848739859429e-13	4.64385564259209e-09	-1.18287395713089	chr17	41277600	41297125	3.3542393066041	41257134	30228.5	rs799912
kgp3534380	NBR2	-9.32176198129536	2.848739859429e-13	4.64385564259209e-09	-1.18287395713089	chr17	41277600	41297125	3.3542393066041	41264739	22623.5	rs55737636
kgp3720695	NBR2	-9.32176198129536	2.848739859429e-13	4.64385564259209e-09	-1.18287395713089	chr17	41277600	41297125	3.3542393066041	41287145	217.5	rs1554063
rs4239149	NBR2	-9.32176198129536	2.848739859429e-13	4.64385564259209e-09	-1.18287395713089	chr17	41277600	41297125	3.3542393066041	41328095	40732.5	rs4239149
kgp5993708	NBR2	-9.32176198129536	2.848739859429e-13	4.64385564259209e-09	-1.18287395713089	chr17	41277600	41297125	3.3542393066041	41371958	84595.5	rs13539
rs6500602	NMRAL1	9.32056371477708	2.86190933969824e-13	4.66171565026004e-09	2.69443096334223	chr16	4511695	4524896	9.21972834536464	4497451	20844.5	rs6500602
kgp5877069	SPG21	-9.2939062047772	3.17125667665768e-13	5.14174667456853e-09	-6.73110748644751	chr15	65255363	65282251	53.6266567383023	65253579	15228	rs11636409
rs17229765	SPG21	-9.26873060696233	3.49423887851172e-13	5.65670756200936e-09	-6.62235920863252	chr15	65255363	65282251	53.6266567383023	65258834	9973	rs17229765
kgp8772283	CCT6P3	9.26340238537144	3.56672926786478e-13	5.76519713526515e-09	1.42351810578306	chr7	64498732	64535091	6.59029442866738	64439613	77298.5	rs3807068
kgp8772283	SEPHS1P	-4.88067830689582	8.1662695085552e-06	0.0159593154190513	-0.460400798360822	chr7	64310071	64314178	1.00830253575707	64439613	127488.5	rs3807068
kgp414762	CCDC122	-7.70659503864553	1.55304834059632e-10	1.45181812682819e-06	-1.72222612844695	chr13	44410489	44453826	6.12128388315968	44410669	21488.5	rs9533646
kgp414762	LACC1	-9.24916319036561	3.76796186795095e-13	6.07647554574659e-09	-9.07934007973509	chr13	44453420	44468068	28.0940869392399	44410669	50075	rs9533646
kgp414762	ENOX1	-7.42048726991198	4.7879915457191e-10	4.03691284405596e-06	-1.61824135473613	chr13	43787666	44361116	4.39833005944625	44410669	336278	rs9533646
rs11898344	ESPNL	9.24401254645485	3.84353144440519e-13	6.19360184300071e-09	1.58477263822103	chr2	239008951	239041928	1.70575793758912	239021690	3749.5	rs11898344
kgp10486533	CENPP	9.24342527521291	3.85224403486241e-13	6.2028957145264e-09	0.893397604070744	chr9	95087741	95377437	2.06659566019956	94945832	286757	rs13292103
kgp10610210	LDHC	9.24183877173572	3.87588037172081e-13	6.23618729274425e-09	1.6313008809493	chr11	18433853	18472793	0.621205692001387	18544112	90789	rs72871768
rs1964363	CCT6P3	9.23647344159854	3.95690096099921e-13	6.35683473686075e-09	1.40399778832564	chr7	64498732	64535091	6.59029442866738	64957497	440585.5	rs1964363
rs11099563	LOC100499177	-9.23579745931807	3.96722888184568e-13	6.3637185431363e-09	-6.6216850839806	chr4	83814605	83822069	32.6288504310003	83907105	88768	rs11099563
kgp6160954	LOC100499177	-9.23579745931807	3.96722888184568e-13	6.3637185431363e-09	-6.6216850839806	chr4	83814605	83822069	32.6288504310003	83952862	134525	rs1379617
rs12915366	CHRNA5	9.23556470942957	3.97079119486197e-13	6.36458538640451e-09	0.863879565792036	chr15	78857862	78887611	1.56704081114605	78831753	40983.5	rs12915366
kgp3770988	XRRA1	9.23187440825759	4.02770416466053e-13	6.45089901904356e-09	3.90029164394661	chr11	74551955	74660232	7.36142096709819	74438126	167967.5	rs11236233
rs7654587	LOC645513	-9.22634854087683	4.11446322419266e-13	6.51553341269762e-09	-0.900696958049746	chr4	120375938	120420747	3.92311164925185	120388406	9936.5	rs7654587
rs10006525	LOC645513	-9.22634854087683	4.11446322419266e-13	6.51553341269762e-09	-0.900696958049746	chr4	120375938	120420747	3.92311164925185	120408931	10588.5	rs10006525
kgp6333855	LOC645513	-9.22634854087683	4.11446322419266e-13	6.51553341269762e-09	-0.900696958049746	chr4	120375938	120420747	3.92311164925185	120413315	14972.5	rs201376702
rs11734241	LOC645513	-9.22634854087683	4.11446322419266e-13	6.51553341269762e-09	-0.900696958049746	chr4	120375938	120420747	3.92311164925185	120416872	18529.5	rs11734241
rs3733524	LOC645513	-9.22634854087683	4.11446322419266e-13	6.51553341269762e-09	-0.900696958049746	chr4	120375938	120420747	3.92311164925185	120423729	25386.5	rs3733524
kgp7805211	LOC645513	-9.22634854087683	4.11446322419266e-13	6.51553341269762e-09	-0.900696958049746	chr4	120375938	120420747	3.92311164925185	120426430	28087.5	rs13134665
rs3822192	LOC645513	-9.22634854087683	4.11446322419266e-13	6.51553341269762e-09	-0.900696958049746	chr4	120375938	120420747	3.92311164925185	120445720	47377.5	rs3822192
kgp1797412	LOC645513	-9.22634854087683	4.11446322419266e-13	6.51553341269762e-09	-0.900696958049746	chr4	120375938	120420747	3.92311164925185	120468264	69921.5	rs12502531
kgp79676	LOC645513	-9.22634854087683	4.11446322419266e-13	6.51553341269762e-09	-0.900696958049746	chr4	120375938	120420747	3.92311164925185	120474859	76516.5	rs11947234
rs3807069	CCT6P3	9.2201060628435	4.21473622593006e-13	6.64483147225701e-09	1.43158090822623	chr7	64498732	64535091	6.59029442866738	64439701	77210.5	rs3807069
rs3807069	SEPHS1P	-4.75880776095502	1.2678370278854e-05	0.0222095120299868	-0.455524121007723	chr7	64310071	64314178	1.00830253575707	64439701	127576.5	rs3807069
kgp9730652	CCT6P3	9.2201060628435	4.21473622593006e-13	6.64483147225701e-09	1.43158090822623	chr7	64498732	64535091	6.59029442866738	64441551	75360.5	rs1540833
kgp9730652	SEPHS1P	-4.75880776095502	1.2678370278854e-05	0.0222095120299868	-0.455524121007723	chr7	64310071	64314178	1.00830253575707	64441551	129426.5	rs1540833
kgp8245989	SEPHS1P	-4.75880776095502	1.2678370278854e-05	0.0222095120299868	-0.455524121007723	chr7	64310071	64314178	1.00830253575707	64451558	139433.5	rs11771269
kgp8245989	CCT6P3	9.2201060628435	4.21473622593006e-13	6.64483147225701e-09	1.43158090822623	chr7	64498732	64535091	6.59029442866738	64451558	65353.5	rs11771269
kgp8324675	CCT6P3	9.2201060628435	4.21473622593006e-13	6.64483147225701e-09	1.43158090822623	chr7	64498732	64535091	6.59029442866738	64451656	65255.5	rs4718177
kgp8324675	SEPHS1P	-4.75880776095502	1.2678370278854e-05	0.0222095120299868	-0.455524121007723	chr7	64310071	64314178	1.00830253575707	64451656	139531.5	rs4718177
kgp9996297	SEPHS1P	-4.75880776095502	1.2678370278854e-05	0.0222095120299868	-0.455524121007723	chr7	64310071	64314178	1.00830253575707	64454022	141897.5	rs2091224
kgp9996297	CCT6P3	9.2201060628435	4.21473622593006e-13	6.64483147225701e-09	1.43158090822623	chr7	64498732	64535091	6.59029442866738	64454022	62889.5	rs2091224
rs3135352	HLA-DRB5	9.21395242000405	4.31598718100847e-13	6.79887679441647e-09	91.2467661425129	chr6	32485154	32498006	32.6050040865722	32392906	98674	rs3135352
rs3135352	HLA-DRB1	4.83008598550658	9.80726445974555e-06	0.0183197595134212	73.4149144262252	chr6	3720949	32557562	104.486710074765	32392906	14253650.5	rs3135352
rs9911630	NBR2	-9.21173461929453	4.35307502202973e-13	6.852175392177e-09	-1.16470793709235	chr17	41277600	41297125	3.3542393066041	41188342	99020.5	rs9911630
kgp7763176	ZNF880	9.21093273155471	4.3665635648408e-13	6.86827446790327e-09	5.75234727654276	chr19	52873170	52889046	11.8114616961751	52893473	12365	rs7253837
rs10849531	SPSB2	9.20152576965268	4.52797143645261e-13	7.10094417230427e-09	1.3387989421098	chr12	6980100	6982521	3.45056930140892	6990548	9237.5	rs10849531
rs10849531	LRRC23	5.93203935749938	1.59524729840084e-07	0.000655831231209891	1.5290779551746	chr12	7013897	7023406	8.58433046005368	6990548	28103.5	rs10849531
kgp5692383	SPSB2	9.20152576965268	4.52797143645261e-13	7.10094417230427e-09	1.3387989421098	chr12	6980100	6982521	3.45056930140892	6993035	11724.5	rs2269357
kgp5692383	LRRC23	5.93203935749938	1.59524729840084e-07	0.000655831231209891	1.5290779551746	chr12	7013897	7023406	8.58433046005368	6993035	25616.5	rs2269357
rs12916483	CHRNA5	9.18586808493994	4.8100456675116e-13	7.50419072625019e-09	0.84511471061917	chr15	78857862	78887611	1.56704081114605	78832397	40339.5	rs12916483
rs3813571	CHRNA5	9.18586808493994	4.8100456675116e-13	7.50419072625019e-09	0.84511471061917	chr15	78857862	78887611	1.56704081114605	78832792	39944.5	rs3813571
kgp8874223	CHRNA5	9.18586808493994	4.8100456675116e-13	7.50419072625019e-09	0.84511471061917	chr15	78857862	78887611	1.56704081114605	78833612	39124.5	rs55690619
rs4886571	CHRNA5	9.18586808493994	4.8100456675116e-13	7.50419072625019e-09	0.84511471061917	chr15	78857862	78887611	1.56704081114605	78833758	38978.5	rs4886571
rs4887062	CHRNA5	9.18586808493994	4.8100456675116e-13	7.50419072625019e-09	0.84511471061917	chr15	78857862	78887611	1.56704081114605	78837801	34935.5	rs4887062
kgp22759998	TIPIN	9.17953561549772	4.92908326694308e-13	7.65943883572445e-09	2.21552660340003	chr15	66629008	66649054	3.61929854936306	66623498	15533	rs202177209
rs11171739	RPS26	9.17922416362722	4.93501375834383e-13	7.65943883572445e-09	81.8237261240282	chr12	56435686	56438007	162.511303273721	56470625	33778.5	rs11171739
kgp3320239	RPS26	9.17922416362722	4.93501375834383e-13	7.65943883572445e-09	81.8237261240282	chr12	56435686	56438007	162.511303273721	56478002	41155.5	rs10876870
kgp6741948	UGT2B4	-9.17853994013367	4.94806756049742e-13	7.66275861077785e-09	-13.1536696288416	chr4	70345883	70361626	16.4371377971434	70374588	20833.5	rs9991662
rs1603117	UGT2B4	-9.17853994013367	4.94806756049742e-13	7.66275861077785e-09	-13.1536696288416	chr4	70345883	70361626	16.4371377971434	70395945	42190.5	rs1603117
rs10789942	TTC12	-9.17382570644478	5.03895551633987e-13	7.79205212711163e-09	-2.52703150117373	chr11	113185251	113237114	9.56971705435076	113236199	25016.5	rs10789942
rs10891540	TTC12	9.17382570644478	5.03895551633987e-13	7.79205212711163e-09	2.52703150117373	chr11	113185251	113237114	9.56971705435076	113239082	27899.5	rs10891540
rs9271586	HLA-DRB6	9.16398875356906	5.23404874493307e-13	8.07594855760884e-09	2.94247485312502	chr6	3973650	32527779	2.29240498797483	32590899	14340184.5	rs9271586
kgp9951351	PCBP3	9.15844862908571	5.34724887603149e-13	8.23854115713858e-09	1.815323363206	chr21	47269875	47362368	2.31752337158344	47129465	186656.5	rs17004799
rs9469007	MICA	-9.15592102760483	5.39970928871747e-13	8.31328584769977e-09	-8.96172321810924	chr6	2661007	31383090	23.101500535821	31409024	14386975.5	rs9469007
kgp3901073	XRRA1	9.15515361497566	5.41573911476255e-13	8.33187449996556e-09	3.99536711676953	chr11	74551955	74660232	7.36142096709819	74439570	166523.5	rs28515900
rs17600371	NBR2	-9.1518229889665	5.48586594317342e-13	8.42501580195587e-09	-1.17392177559551	chr17	41277600	41297125	3.3542393066041	41375555	88192.5	rs17600371
kgp9029968	LOC388796	9.15182169118367	5.48589344534436e-13	8.42501580195587e-09	2.55525486823361	chr20	37049239	37064018	6.21754958650964	37055875	753.5	rs707578
kgp10366399	PPIL3	-9.14906720087823	5.54457913084931e-13	8.46823208789407e-09	-4.66058210460874	chr2	201735679	201753849	17.3579526186325	201768238	23474	rs7917
kgp497512	LOC644246	9.1483008986246	5.56101748050282e-13	8.48298794323513e-09	2.75447150064053	chr17	592236	44274089	3.05163814167838	44853872	22420709.5	rs199520
kgp497512	LRRC37A2	5.63791164016292	4.89998422429642e-07	0.00162520963686113	2.0814438026427	chr17	197706	44633014	5.60368270248694	44853872	22438512	rs199520
kgp497512	LRRC37A	5.0009041089422	5.27056667390009e-06	0.0112402641253529	0.426248454181952	chr17	415627	44415160	1.16615244696079	44853872	22438478.5	rs199520
kgp6849051	NCRNA00339	9.14824139389184	5.56229599565601e-13	8.48298794323513e-09	4.65369546298599	chr1	22351707	22357715	10.8745875898189	22352040	2671	rs2255282
rs6693041	TRIT1	-9.14747348839604	5.57882170400626e-13	8.50203466052216e-09	-5.69074901961587	chr1	40306706	40349177	24.026831355384	40302463	25478.5	rs6693041
kgp698531	NMRAL1	9.14166227738937	5.70549252322543e-13	8.68879184000192e-09	2.7119432096159	chr16	4511695	4524896	9.21972834536464	4484613	33682.5	rs4785964
rs3130279	HLA-DRB5	9.1392304957717	5.75935410383811e-13	8.75815123213819e-09	75.9333350715667	chr6	32485154	32498006	32.6050040865722	32112626	378954	rs3130279
rs3130279	HLA-DRB1	4.74387509908609	1.33766158432741e-05	0.0231249308680335	60.5076911730717	chr6	3720949	32557562	104.486710074765	32112626	13973370.5	rs3130279
kgp11849808	CYP2D6	9.12954648775023	5.97896469748206e-13	9.08554934051235e-09	0.950227592911691	chr22	42522501	42526883	1.79078471839099	42644471	119779	rs55906806
kgp2536990	PPIL3	-9.11939358690445	6.2182551812831e-13	9.44235907237753e-09	-4.54863219468717	chr2	201735679	201753849	17.3579526186325	201812251	67487	rs68133847
rs2844513	MICA	-9.11847466465551	6.24038243723485e-13	9.46231480243048e-09	-8.1659121064533	chr6	2661007	31383090	23.101500535821	31388214	14366165.5	rs2844513
kgp1256013	LOC338817	9.11198348695588	6.39895798426887e-13	9.69578308125492e-09	0.594111584396494	chr12	11700964	11717335	0.966319677418824	11338957	370192.5	rs5020531
rs6920338	HLA-DRB1	5.16597465214362	2.87205541651071e-06	0.00697769921888485	74.3413350291349	chr6	3720949	32557562	104.486710074765	32288089	14148833.5	rs6920338
rs6920338	HLA-DRB5	9.11084796796596	6.42711143890009e-13	9.72444954250818e-09	87.7014537586121	chr6	32485154	32498006	32.6050040865722	32288089	203491	rs6920338
rs3117117	HLA-DRB1	5.16597465214362	2.87205541651071e-06	0.00697769921888485	74.3413350291349	chr6	3720949	32557562	104.486710074765	32321272	14182016.5	rs3117117
rs3117117	HLA-DRB5	9.11084796796596	6.42711143890009e-13	9.72444954250818e-09	87.7014537586121	chr6	32485154	32498006	32.6050040865722	32321272	170308	rs3117117
kgp9672317	BSPRY	-9.09143290515503	6.92820982553344e-13	1.04675896883544e-08	-1.05716111417215	chr9	116111812	116133513	1.57424224477294	116111236	11426.5	rs1998504
rs10735234	GSTM3	-9.08668716434855	7.05655676342166e-13	1.06462302218783e-08	-23.5884430879124	chr1	110276554	110283660	86.9285406333107	110281941	1834	rs10735234
rs4970777	GSTM3	-9.08668716434855	7.05655676342166e-13	1.06462302218783e-08	-23.5884430879124	chr1	110276554	110283660	86.9285406333107	110283785	3678	rs4970777
rs9525850	ENOX1	-7.95782167593585	5.78337940748133e-11	6.08166703370181e-07	-1.65550209726128	chr13	43787666	44361116	4.39833005944625	44402100	327709	rs9525850
rs9525850	CCDC122	-6.99353724452604	2.56584838309061e-09	1.86025844939177e-05	-1.61608051652646	chr13	44410489	44453826	6.12128388315968	44402100	30057.5	rs9525850
rs9525850	LACC1	-9.07125751326228	7.49059759490028e-13	1.12768339270831e-08	-8.89450682342351	chr13	44453420	44468068	28.0940869392399	44402100	58644	rs9525850
kgp11729676	CCDC122	-6.99353724452604	2.56584838309061e-09	1.86025844939177e-05	-1.61608051652646	chr13	44410489	44453826	6.12128388315968	44411790	20367.5	rs201521578
kgp11729676	LACC1	-9.07125751326228	7.49059759490028e-13	1.12768339270831e-08	-8.89450682342351	chr13	44453420	44468068	28.0940869392399	44411790	48954	rs201521578
kgp11729676	ENOX1	-7.95782167593585	5.78337940748133e-11	6.08166703370181e-07	-1.65550209726128	chr13	43787666	44361116	4.39833005944625	44411790	337399	rs201521578
kgp8272478	ENOX1	-7.95782167593585	5.78337940748133e-11	6.08166703370181e-07	-1.65550209726128	chr13	43787666	44361116	4.39833005944625	44422371	347980	rs2065926
kgp8272478	LACC1	-9.07125751326228	7.49059759490028e-13	1.12768339270831e-08	-8.89450682342351	chr13	44453420	44468068	28.0940869392399	44422371	38373	rs2065926
kgp8272478	CCDC122	-6.99353724452604	2.56584838309061e-09	1.86025844939177e-05	-1.61608051652646	chr13	44410489	44453826	6.12128388315968	44422371	9786.5	rs2065926
rs9525873	CCDC122	-6.63289102724376	1.05414357100637e-08	6.36702051813042e-05	-1.67038560378929	chr13	44410489	44453826	6.12128388315968	44482204	50046.5	rs9525873
rs9525873	LACC1	-9.04673872920567	8.23620440424005e-13	1.23727869571553e-08	-9.46121553563858	chr13	44453420	44468068	28.0940869392399	44482204	21460	rs9525873
rs9525873	ENOX1	-7.21900233139478	1.0578362811613e-09	8.36588187083307e-06	-1.6773869402219	chr13	43787666	44361116	4.39833005944625	44482204	407813	rs9525873
kgp1641306	PCBP3	9.04090000994584	8.42449010542768e-13	1.25838329451688e-08	1.70748053245505	chr21	47269875	47362368	2.31752337158344	47075406	240715.5	rs62215031
rs2150460	PCBP3	9.04090000994584	8.42449010542768e-13	1.25838329451688e-08	1.70748053245505	chr21	47269875	47362368	2.31752337158344	47113677	202444.5	rs2150460
kgp2005309	PCBP3	9.04090000994584	8.42449010542768e-13	1.25838329451688e-08	1.70748053245505	chr21	47269875	47362368	2.31752337158344	47199436	116685.5	rs9637205
kgp4433037	PCBP3	9.04090000994584	8.42449010542768e-13	1.25838329451688e-08	1.70748053245505	chr21	47269875	47362368	2.31752337158344	47212530	103591.5	rs62213555
kgp12478499	PCBP3	9.04090000994584	8.42449010542768e-13	1.25838329451688e-08	1.70748053245505	chr21	47269875	47362368	2.31752337158344	47226895	89226.5	rs2839002
rs2839003	PCBP3	9.04090000994584	8.42449010542768e-13	1.25838329451688e-08	1.70748053245505	chr21	47269875	47362368	2.31752337158344	47237709	78412.5	rs2839003
kgp12550465	PCBP3	9.04090000994584	8.42449010542768e-13	1.25838329451688e-08	1.70748053245505	chr21	47269875	47362368	2.31752337158344	47238919	77202.5	rs55780126
kgp8409053	PCBP3	9.04090000994584	8.42449010542768e-13	1.25838329451688e-08	1.70748053245505	chr21	47269875	47362368	2.31752337158344	47240362	75759.5	rs2839005
rs8035724	IDH3A	9.04028963496206	8.44442142129284e-13	1.26046652798625e-08	85.179432164415	chr15	78441719	78462884	306.673154456203	78470542	18240.5	rs8035724
rs7780458	TYW1	9.03606343400456	8.58373093416062e-13	1.27854235186085e-08	4.71142109432153	chr7	66461817	66704498	20.9767278588485	66530404	52753.5	rs7780458
rs10992348	CENPP	9.02025025702621	9.1257909084401e-13	1.35544754538006e-08	0.847190583809556	chr9	95087741	95377437	2.06659566019956	95221475	11114	rs10992348
kgp6319072	CENPP	9.02025025702621	9.1257909084401e-13	1.35544754538006e-08	0.847190583809556	chr9	95087741	95377437	2.06659566019956	95235130	2541	rs10992350
rs7036459	CENPP	9.02025025702621	9.1257909084401e-13	1.35544754538006e-08	0.847190583809556	chr9	95087741	95377437	2.06659566019956	95309243	76654	rs7036459
kgp9257458	NMRAL1	9.01437339742816	9.33590052374039e-13	1.38470194910518e-08	2.68546316099949	chr16	4511695	4524896	9.21972834536464	4462619	55676.5	rs3747581
kgp9452064	NMRAL1	9.01437339742816	9.33590052374039e-13	1.38470194910518e-08	2.68546316099949	chr16	4511695	4524896	9.21972834536464	4464617	53678.5	rs12447826
kgp11561358	C16orf88	9.00785120736444	9.57477901209015e-13	1.41813506344879e-08	4.49011391155427	chr16	19717674	19729492	8.76643805815943	19801023	77440	rs72769553
kgp8644045	LOC730101	9.00681135529248	9.6134278441555e-13	1.41986540515927e-08	2.12875425645641	chr6	52529199	52533951	6.33466790234659	52533669	2094	rs77620493
kgp1840425	LOC730101	9.00681135529248	9.6134278441555e-13	1.41986540515927e-08	2.12875425645641	chr6	52529199	52533951	6.33466790234659	52534702	3127	rs767311
rs1000810	LOC730101	9.00681135529248	9.6134278441555e-13	1.41986540515927e-08	2.12875425645641	chr6	52529199	52533951	6.33466790234659	52534931	3356	rs1000810
rs3824254	WDYHV1	9.00069045049174	9.8441260621136e-13	1.45291974494682e-08	4.74659785913406	chr8	124428965	124454260	15.0244157868849	124461256	19643.5	rs3824254
kgp12576975	MUC4	8.97600043102614	1.0832587403805e-12	1.59434021409201e-08	1.01437068174128	chr3	195473638	195538844	0.738069186090025	195739880	233639	rs28413946
rs9837977	MUC4	8.97600043102614	1.0832587403805e-12	1.59434021409201e-08	1.01437068174128	chr3	195473638	195538844	0.738069186090025	195746112	239871	rs9837977
rs4833624	LOC645513	-8.97559138365565	1.08497772164379e-12	1.59575507788662e-08	-0.81850398008881	chr4	120375938	120420747	3.92311164925185	120585497	187154.5	rs4833624
rs4255023	WBSCR27	8.9745303822834	1.0894492620352e-12	1.60009692297666e-08	0.791265496692871	chr7	73248921	73256855	1.02604008189734	73239618	13270	rs4255023
rs9691413	WBSCR27	8.9745303822834	1.0894492620352e-12	1.60009692297666e-08	0.791265496692871	chr7	73248921	73256855	1.02604008189734	73247204	5684	rs9691413
kgp3337872	FLJ42351	8.97292996777078	1.09622919236374e-12	1.60557615391814e-08	0.734685098460182	chr2	113399407	113401757	1.42883393905922	113399124	1458	rs6542072
rs1061254	FLJ42351	8.97292996777078	1.09622919236374e-12	1.60557615391814e-08	0.734685098460182	chr2	113399407	113401757	1.42883393905922	113402530	1948	rs1061254
rs6793	FLJ42351	8.97292996777078	1.09622919236374e-12	1.60557615391814e-08	0.734685098460182	chr2	113399407	113401757	1.42883393905922	113421334	20752	rs6793
kgp4526683	FLJ42351	8.97292996777078	1.09622919236374e-12	1.60557615391814e-08	0.734685098460182	chr2	113399407	113401757	1.42883393905922	113421975	21393	rs6747638
rs9273448	HLA-DQA1	5.37637298373568	1.31282472912589e-06	0.00369899704265502	21.4559551724837	chr6	32605183	32611429	24.0600664667296	32627747	19441	rs1049225
rs9273448	HLA-DQB1	8.96904543754447	1.11286233337484e-12	1.61979981300319e-08	36.5801370032207	chr6	3906294	32634466	27.4815584098845	32627747	14357367	rs1049225
GA005630	HLA-DQA1	5.37637298373568	1.31282472912589e-06	0.00369899704265502	21.4559551724837	chr6	32605183	32611429	24.0600664667296	32634405	26099	rs1049053
GA005630	HLA-DQB1	8.96904543754447	1.11286233337484e-12	1.61979981300319e-08	36.5801370032207	chr6	3906294	32634466	27.4815584098845	32634405	14364025	rs1049053
rs3134994	HLA-DQB1	8.96904543754447	1.11286233337484e-12	1.61979981300319e-08	36.5801370032207	chr6	3906294	32634466	27.4815584098845	32637680	14367300	rs3134994
rs3134994	HLA-DQA1	5.37637298373568	1.31282472912589e-06	0.00369899704265502	21.4559551724837	chr6	32605183	32611429	24.0600664667296	32637680	29374	rs3134994
rs3134976	HLA-DQB1	8.96904543754447	1.11286233337484e-12	1.61979981300319e-08	36.5801370032207	chr6	3906294	32634466	27.4815584098845	32652305	14381925	rs3134976
rs3134976	HLA-DQA1	5.37637298373568	1.31282472912589e-06	0.00369899704265502	21.4559551724837	chr6	32605183	32611429	24.0600664667296	32652305	43999	rs3134976
rs3135006	HLA-DQB1	8.96904543754447	1.11286233337484e-12	1.61979981300319e-08	36.5801370032207	chr6	3906294	32634466	27.4815584098845	32667119	14396739	rs3135006
rs3135006	HLA-DQA1	5.37637298373568	1.31282472912589e-06	0.00369899704265502	21.4559551724837	chr6	32605183	32611429	24.0600664667296	32667119	58813	rs3135006
rs3135190	HLA-DQA1	5.37637298373568	1.31282472912589e-06	0.00369899704265502	21.4559551724837	chr6	32605183	32611429	24.0600664667296	32667946	59640	rs3135190
rs3135190	HLA-DQB1	8.96904543754447	1.11286233337484e-12	1.61979981300319e-08	36.5801370032207	chr6	3906294	32634466	27.4815584098845	32667946	14397566	rs3135190
rs3134995	HLA-DQA1	5.37637298373568	1.31282472912589e-06	0.00369899704265502	21.4559551724837	chr6	32605183	32611429	24.0600664667296	32672089	63783	rs3134995
rs3134995	HLA-DQB1	8.96904543754447	1.11286233337484e-12	1.61979981300319e-08	36.5801370032207	chr6	3906294	32634466	27.4815584098845	32672089	14401709	rs3134995
kgp6213762	CCT6P3	4.53025329580852	2.85926353311951e-05	0.0402876854091975	0.936164533072848	chr7	64498732	64535091	6.59029442866738	64311352	205559.5	rs6942993
kgp6213762	SEPHS1P	-8.96376306617785	1.13588855671539e-12	1.64648789607308e-08	-0.653011963060684	chr7	64310071	64314178	1.00830253575707	64311352	772.5	rs6942993
rs7804955	CCT6P3	4.53025329580852	2.85926353311951e-05	0.0402876854091975	0.936164533072848	chr7	64498732	64535091	6.59029442866738	64312707	204204.5	rs7804955
rs7804955	SEPHS1P	-8.96376306617785	1.13588855671539e-12	1.64648789607308e-08	-0.653011963060684	chr7	64310071	64314178	1.00830253575707	64312707	582.5	rs7804955
rs1020748	LOC100499177	-8.95219850676254	1.18798460249672e-12	1.71845383311341e-08	-6.86158660013633	chr4	83814605	83822069	32.6288504310003	83814018	4319	rs1020748
rs1350386	LOC100499177	-8.95219850676254	1.18798460249672e-12	1.71845383311341e-08	-6.86158660013633	chr4	83814605	83822069	32.6288504310003	83819464	1127	rs1350386
kgp5966098	CCDC122	-8.08113054569724	3.56340834015834e-11	3.89064671296499e-07	-1.84819854915758	chr13	44410489	44453826	6.12128388315968	44431738	419.5	rs9562516
kgp5966098	LACC1	-8.93874919879357	1.25159882231988e-12	1.80923102464926e-08	-9.38350463083198	chr13	44453420	44468068	28.0940869392399	44431738	29006	rs9562516
kgp5966098	ENOX1	-7.54312373390968	2.95493752516996e-10	2.60653910812469e-06	-1.71108612324191	chr13	43787666	44361116	4.39833005944625	44431738	357347	rs9562516
rs321631	CNGA1	8.93174744829258	1.2860601813619e-12	1.85777109020754e-08	1.18757416772738	chr4	47937994	48014961	1.44399009049843	48018229	41751.5	rs321631
kgp9437880	LOC644246	8.92673437638504	1.31131781475569e-12	1.89166199178964e-08	2.90417898788632	chr17	592236	44274089	3.05163814167838	44801340	22368177.5	rs199452
kgp9437880	LRRC37A	5.07377961553236	4.03466553651678e-06	0.00910729522768504	0.458747151230529	chr17	415627	44415160	1.16615244696079	44801340	22385946.5	rs199452
kgp9437880	LRRC37A2	5.81600848418982	2.48756254474377e-07	0.000928272396500601	2.26252386695874	chr17	197706	44633014	5.60368270248694	44801340	22385980	rs199452
rs1966054	LOC253264	8.92476671963936	1.32136724036832e-12	1.89965328570603e-08	0.926575934941838	chr10	77056141	77121436	0.785946807940924	77055853	32935.5	rs1966054
kgp1472607	LOC253264	8.92476671963936	1.32136724036832e-12	1.89965328570603e-08	0.926575934941838	chr10	77056141	77121436	0.785946807940924	77063420	25368.5	rs7096006
rs7086353	LOC253264	8.92476671963936	1.32136724036832e-12	1.89965328570603e-08	0.926575934941838	chr10	77056141	77121436	0.785946807940924	77070475	18313.5	rs7086353
kgp3864434	LOC253264	8.92476671963936	1.32136724036832e-12	1.89965328570603e-08	0.926575934941838	chr10	77056141	77121436	0.785946807940924	77079813	8975.5	rs61859911
kgp10721349	AMACR	-8.92303995759649	1.33025007410294e-12	1.90981636436373e-08	-0.45492241496589	chr5	33987091	34008220	1.05898479983184	34004707	7051.5	rs10941112
rs16970633	DISP2	8.91321544533332	1.38194343811237e-12	1.98133040709185e-08	1.38608153531004	chr15	40650434	40663256	1.69930162380902	40642877	13968	rs16970633
rs7164606	DISP2	8.91321544533332	1.38194343811237e-12	1.98133040709185e-08	1.38608153531004	chr15	40650434	40663256	1.69930162380902	40645133	11712	rs7164606
rs10420354	CYP4F24P	8.91266358280073	1.3849063121195e-12	1.98287873056695e-08	4.22498491620077	chr19	15870144	15890798	2.95873765065734	15796946	83525	rs10420354
rs11670742	CYP4F24P	8.91266358280073	1.3849063121195e-12	1.98287873056695e-08	4.22498491620077	chr19	15870144	15890798	2.95873765065734	15830468	50003	rs11670742
rs3740293	MYOZ1	8.9081571556796	1.40934078410369e-12	2.0123913038703e-08	55.4722440312143	chr10	75391412	75401515	42.131416018656	75406141	9677.5	rs3740293
kgp10214720	MYOZ1	8.9081571556796	1.40934078410369e-12	2.0123913038703e-08	55.4722440312143	chr10	75391412	75401515	42.131416018656	75406912	10448.5	rs34163229
rs11695675	FONG	8.90749987201872	1.41294068208462e-12	2.01616469052958e-08	0.831089673122378	chr2	200625259	200715896	1.5971257342466	200607333	63244.5	rs11695675
rs742086	CYP2D7P1	4.45556728370985	3.71645411169414e-05	0.0488296582547557	0.24381330570881	chr22	42536214	42540575	0.902518293680138	42552253	13858.5	rs742086
rs742086	CYP2D6	8.88392609252852	1.54834714496972e-12	2.20489846945231e-08	0.908319465315329	chr22	42522501	42526883	1.79078471839099	42552253	27561	rs742086
rs4467371	CYP2D6	8.8620126393511	1.68588749498095e-12	2.39267174314464e-08	0.921136269576724	chr22	42522501	42526883	1.79078471839099	42541328	16636	rs4467371
rs4453786	CYP2D6	8.8620126393511	1.68588749498095e-12	2.39267174314464e-08	0.921136269576724	chr22	42522501	42526883	1.79078471839099	42563308	38616	rs4453786
kgp5009187	CYP2D6	8.8620126393511	1.68588749498095e-12	2.39267174314464e-08	0.921136269576724	chr22	42522501	42526883	1.79078471839099	42580933	56241	rs5758637
kgp10833329	CYP2D6	8.8620126393511	1.68588749498095e-12	2.39267174314464e-08	0.921136269576724	chr22	42522501	42526883	1.79078471839099	42660414	135722	rs739146
kgp4354372	CYP2D6	8.85545659215725	1.72937478540492e-12	2.44977728673501e-08	0.920840946262624	chr22	42522501	42526883	1.79078471839099	42671066	146374	rs739147
rs17688516	ZNF204P	7.1721481535441	1.27184710253876e-09	9.89909620566955e-06	6.90180872553113	chr6	27325602	27343153	26.6393399237527	27328577	5800.5	rs17688516
rs17688516	POM121L2	8.85490222482807	1.73310326247839e-12	2.44977728673501e-08	0.0656369373141694	chr6	27276842	27280011	0.0242953294979567	27328577	50150.5	rs17688516
rs17739702	POM121L2	8.85490222482807	1.73310326247839e-12	2.44977728673501e-08	0.0656369373141694	chr6	27276842	27280011	0.0242953294979567	27329267	50840.5	rs17739702
rs17739702	ZNF204P	7.1721481535441	1.27184710253876e-09	9.89909620566955e-06	6.90180872553113	chr6	27325602	27343153	26.6393399237527	27329267	5110.5	rs17739702
kgp12529690	POM121L2	8.85490222482807	1.73310326247839e-12	2.44977728673501e-08	0.0656369373141694	chr6	27276842	27280011	0.0242953294979567	27356647	78220.5	rs62622793
kgp12529690	ZNF204P	7.1721481535441	1.27184710253876e-09	9.89909620566955e-06	6.90180872553113	chr6	27325602	27343153	26.6393399237527	27356647	22269.5	rs62622793
kgp1775021	POM121L2	8.85490222482807	1.73310326247839e-12	2.44977728673501e-08	0.0656369373141694	chr6	27276842	27280011	0.0242953294979567	27367586	89159.5	rs75221862
kgp1775021	ZNF204P	7.1721481535441	1.27184710253876e-09	9.89909620566955e-06	6.90180872553113	chr6	27325602	27343153	26.6393399237527	27367586	33208.5	rs75221862
rs799917	NBR2	-8.84702862322589	1.78693850121717e-12	2.52248861876463e-08	-1.14492628822519	chr17	41277600	41297125	3.3542393066041	41244936	42426.5	rs799917
kgp10612358	LRRC37A	4.63170216150771	1.99680184906143e-05	0.0311892304051688	0.403306133007818	chr17	415627	44415160	1.16615244696079	44836653	22421259.5	rs199530
kgp10612358	LOC644246	8.83932610662742	1.84122930839495e-12	2.59738605138174e-08	2.71445471576855	chr17	592236	44274089	3.05163814167838	44836653	22403490.5	rs199530
kgp10612358	LRRC37A2	4.90217647009883	7.55336277049773e-06	0.0149769189182453	1.89148573797605	chr17	197706	44633014	5.60368270248694	44836653	22421293	rs199530
rs2272666	CPSF1	-8.83659026616826	1.86090897445185e-12	2.61988343631288e-08	-13.0417428918931	chr8	145618446	145634733	45.1775054055492	145580984	45605.5	rs2272666
rs3817681	CPSF1	-8.83659026616826	1.86090897445185e-12	2.61988343631288e-08	-13.0417428918931	chr8	145618446	145634733	45.1775054055492	145582839	43750.5	rs3817681
kgp2889663	DISP2	8.83497883070108	1.87259921682674e-12	2.63458047802467e-08	1.36926340761979	chr15	40650434	40663256	1.69930162380902	40662669	5824	rs3803360
rs9276189	HLA-DRB5	8.833215965277	1.8854725267854e-12	2.64915279740123e-08	99.5480102281835	chr6	32485154	32498006	32.6050040865722	32699325	207745	rs9276189
rs9276189	HLA-DRB1	4.78940589430964	1.13571297846613e-05	0.0204128445093184	81.0449292068916	chr6	3720949	32557562	104.486710074765	32699325	14560069.5	rs9276189
kgp8444920	C1QL3	-8.80478153007946	2.10583594552221e-12	2.95679835476709e-08	-0.89160763527759	chr10	16555742	16564004	1.26407366954721	16555528	4345	rs1055340
rs9266823	MICA	-8.79621443091668	2.17717086864595e-12	3.04858205804582e-08	-8.33548428154208	chr6	2661007	31383090	23.101500535821	31382690	14360641.5	rs9266823
rs3182911	FLCN	-8.79589356512241	2.17988924575735e-12	3.04858205804582e-08	-14.9145953210535	chr17	17115527	17140502	50.5307387792234	17168164	40149.5	rs3182911
kgp9966603	FLCN	-8.79589356512241	2.17988924575735e-12	3.04858205804582e-08	-14.9145953210535	chr17	17115527	17140502	50.5307387792234	17182614	54599.5	rs12935953
kgp10094090	FLCN	-8.79589356512241	2.17988924575735e-12	3.04858205804582e-08	-14.9145953210535	chr17	17115527	17140502	50.5307387792234	17193215	65200.5	rs12452947
kgp10275525	MTG1	8.78449821810267	2.27867343712209e-12	3.16362458086107e-08	2.44428015251768	chr10	135207621	135234174	11.9538198652638	135226236	5338.5	rs7083614
kgp6060293	LOC645513	-8.78135646497949	2.30669098860665e-12	3.20041339759666e-08	-0.846289705003717	chr4	120375938	120420747	3.92311164925185	120571136	172793.5	rs34278750
rs11858742	TIPIN	8.77683845107931	2.34758942660351e-12	3.25287211247723e-08	2.05376965725764	chr15	66629008	66649054	3.61929854936306	66840985	201954	rs11858742
kgp5613843	TIPIN	8.77683845107931	2.34758942660351e-12	3.25287211247723e-08	2.05376965725764	chr15	66629008	66649054	3.61929854936306	66856554	217523	rs12912236
kgp2302572	GBP3	-8.76927500512454	2.41769281554558e-12	3.33564348405157e-08	-11.2417117462637	chr1	89472360	89488549	21.9941710194951	89458761	21693.5	rs12127787
rs12121223	GBP3	-8.76927500512454	2.41769281554558e-12	3.33564348405157e-08	-11.2417117462637	chr1	89472360	89488549	21.9941710194951	89481583	1128.5	rs12121223
kgp2407199	OSGEP	-8.76919859326675	2.41841167888128e-12	3.33564348405157e-08	-2.72050961789262	chr14	20915207	20923267	23.1271194102505	20908741	10496	rs938889
kgp22831091	OSGEP	-8.76919859326675	2.41841167888128e-12	3.33564348405157e-08	-2.72050961789262	chr14	20915207	20923267	23.1271194102505	20918687	550	rs201462504
rs2275007	OSGEP	-8.76919859326675	2.41841167888128e-12	3.33564348405157e-08	-2.72050961789262	chr14	20915207	20923267	23.1271194102505	20920250	1013	rs2275007
kgp10047417	THNSL2	-8.7655709194399	2.4527880758143e-12	3.37642438180809e-08	-8.09565517600485	chr2	88469835	88486146	19.4176852104716	88480604	2613.5	rs61587957
kgp1267258	C2orf84	8.75901335148727	2.51617880624471e-12	3.45916411541861e-08	1.0259096247648	chr2	24397972	24414567	1.40589763834152	24414002	7732.5	rs7564420
kgp4379904	HLA-DQA1	6.45297321662835	2.12684117674825e-08	0.000118975766578363	23.3167614251969	chr6	32605183	32611429	24.0600664667296	32620572	12266	rs17612852
kgp4379904	HLA-DRB5	5.00613727540798	5.17062422037437e-06	0.0110784216532246	47.3969701406007	chr6	32485154	32498006	32.6050040865722	32620572	128992	rs17612852
kgp4379904	HLA-DQB2	-5.07462427478169	4.02215814433903e-06	0.00909127654285838	-1.49128030939027	chr6	3955995	32731330	2.22120455986327	32620572	14276909.5	rs17612852
kgp4379904	HLA-DQB1	8.74965055754972	2.60954960286153e-12	3.58518717283658e-08	35.0352398087687	chr6	3906294	32634466	27.4815584098845	32620572	14350192	rs17612852
kgp4379904	HLA-DRB1	4.54184377650209	2.7448065466651e-05	0.0390948994391777	51.4080069133764	chr6	3720949	32557562	104.486710074765	32620572	14481316.5	rs17612852
kgp3064701	CCT6P3	4.59666802911033	2.26119267879336e-05	0.0341782794849389	0.96291988362209	chr7	64498732	64535091	6.59029442866738	64339051	177860.5	rs6965861
kgp3064701	SEPHS1P	-8.74929108704637	2.61320299063854e-12	3.58552866663245e-08	-0.657518840739727	chr7	64310071	64314178	1.00830253575707	64339051	26926.5	rs6965861
rs10415281	ZNF266	-8.7413155319349	2.69559504709823e-12	3.69616939254345e-08	-8.09350056651472	chr19	9523271	9546234	30.2884113789263	9599034	64281.5	rs10415281
rs9271588	HLA-DRB6	8.73833426510891	2.72705877941406e-12	3.73687924178013e-08	2.91646655452364	chr6	3973650	32527779	2.29240498797483	32590953	14340238.5	rs9271588
rs3130560	CDSN	8.73521602346558	2.76036282226023e-12	3.77760010693927e-08	1.52886030348766	chr6	2378683	31088252	2.14868070477213	31097453	14363985.5	rs3130560
rs3131009	CDSN	8.73521602346558	2.76036282226023e-12	3.77760010693927e-08	1.52886030348766	chr6	2378683	31088252	2.14868070477213	31098832	14365364.5	rs3131009
rs3099843	MICB	5.05938088880962	4.25384596418516e-06	0.0094876837989151	0.956373822967512	chr6	2751271	31478901	2.49936457374991	31448564	14333478	rs3099843
rs3099843	RNF5P1	8.72648988807032	2.85574830598172e-12	3.89044133279463e-08	0.516296234811285	chr6	3407252	38458775	0.176559057605815	31448564	10515550.5	rs3099843
rs3099844	MICB	5.05938088880962	4.25384596418516e-06	0.0094876837989151	0.956373822967512	chr6	2751271	31478901	2.49936457374991	31448976	14333890	rs3099844
rs3099844	RNF5P1	8.72648988807032	2.85574830598172e-12	3.89044133279463e-08	0.516296234811285	chr6	3407252	38458775	0.176559057605815	31448976	10515962.5	rs3099844
rs3132470	MICB	5.05938088880962	4.25384596418516e-06	0.0094876837989151	0.956373822967512	chr6	2751271	31478901	2.49936457374991	31451370	14336284	rs3132470
rs3132470	RNF5P1	8.72648988807032	2.85574830598172e-12	3.89044133279463e-08	0.516296234811285	chr6	3407252	38458775	0.176559057605815	31451370	10518356.5	rs3132470
rs3094005	RNF5P1	8.72648988807032	2.85574830598172e-12	3.89044133279463e-08	0.516296234811285	chr6	3407252	38458775	0.176559057605815	31465047	10532033.5	rs3094005
rs3094005	MICB	5.05938088880962	4.25384596418516e-06	0.0094876837989151	0.956373822967512	chr6	2751271	31478901	2.49936457374991	31465047	14349961	rs3094005
rs9267445	MICB	5.05938088880962	4.25384596418516e-06	0.0094876837989151	0.956373822967512	chr6	2751271	31478901	2.49936457374991	31483481	14368395	rs9267445
rs9267445	RNF5P1	8.72648988807032	2.85574830598172e-12	3.89044133279463e-08	0.516296234811285	chr6	3407252	38458775	0.176559057605815	31483481	10550467.5	rs9267445
kgp10982360	BSPRY	8.72592686799077	2.86201515639613e-12	3.89645843644477e-08	0.957091364918516	chr9	116111812	116133513	1.57424224477294	116108669	13993.5	rs6478004
rs2281940	LOC387647	8.72366229853209	2.88736136730479e-12	3.92842636746204e-08	4.5477113939249	chr10	29698501	29711299	19.176969572779	29780160	75260	rs2281940
kgp3428529	LOC645513	-8.71856243414142	2.94527014923554e-12	3.991742827978e-08	-0.839611358845147	chr4	120375938	120420747	3.92311164925185	120539991	141648.5	rs201647825
rs6832740	LOC645513	-8.71856243414142	2.94527014923554e-12	3.991742827978e-08	-0.839611358845147	chr4	120375938	120420747	3.92311164925185	120546136	147793.5	rs6832740
rs3806808	LOC645513	-8.71856243414142	2.94527014923554e-12	3.991742827978e-08	-0.839611358845147	chr4	120375938	120420747	3.92311164925185	120551085	152742.5	rs3806808
rs10009566	LOC645513	-8.71856243414142	2.94527014923554e-12	3.991742827978e-08	-0.839611358845147	chr4	120375938	120420747	3.92311164925185	120558608	160265.5	rs10009566
kgp5127831	CLEC12B	5.61195066532234	5.40657797320697e-07	0.00176625430287612	0.186734615687284	chr12	10163231	10171399	0.246228373660884	10110541	56774	rs34183666
kgp5127831	CLEC12A	8.71682861950174	2.96522205303468e-12	4.01104044512934e-08	1.76954069431982	chr12	10103915	10138194	1.84562599897805	10110541	10513.5	rs34183666
kgp2591335	CLEC12A	8.71682861950174	2.96522205303468e-12	4.01104044512934e-08	1.76954069431982	chr12	10103915	10138194	1.84562599897805	10110640	10414.5	rs7316911
kgp2591335	CLEC12B	5.61195066532234	5.40657797320697e-07	0.00176625430287612	0.186734615687284	chr12	10163231	10171399	0.246228373660884	10110640	56675	rs7316911
rs7313235	CLEC12B	5.61195066532234	5.40657797320697e-07	0.00176625430287612	0.186734615687284	chr12	10163231	10171399	0.246228373660884	10132283	35032	rs7313235
rs7313235	CLEC12A	8.71682861950174	2.96522205303468e-12	4.01104044512934e-08	1.76954069431982	chr12	10103915	10138194	1.84562599897805	10132283	11228.5	rs7313235
kgp7432114	SLC35E2B	-5.0896273476201	3.80623896169097e-06	0.00870601021173088	-7.86684911344649	chr1	1592939	1624243	38.4845558296229	1585642	22949	rs3936009
kgp7432114	SLC35E2	8.70873287498951	3.06019551518591e-12	4.13154995608182e-08	10.4996027611675	chr1	1656277	1677438	23.2567592449455	1585642	81215.5	rs3936009
rs11201799	LOC219347	8.70703890443796	3.08045120707341e-12	4.15623278147507e-08	1.00965180312723	chr10	81805989	81838949	1.29669394592847	81881954	59485	rs11201799
rs9525435	SLC25A15	8.69116678734074	3.27690628150972e-12	4.40302004352091e-08	1.3553712886671	chr13	41363547	41386596	6.06345191302351	41523876	148804.5	rs9525435
rs878372	LOC645513	-8.69059085279037	3.28426668674664e-12	4.40302004352091e-08	-0.874293601627274	chr4	120375938	120420747	3.92311164925185	120238780	159562.5	rs878372
kgp7840651	LOC645513	-8.69059085279037	3.28426668674664e-12	4.40302004352091e-08	-0.874293601627274	chr4	120375938	120420747	3.92311164925185	120239074	159268.5	rs10213267
rs9999724	LOC645513	-8.69059085279037	3.28426668674664e-12	4.40302004352091e-08	-0.874293601627274	chr4	120375938	120420747	3.92311164925185	120239944	158398.5	rs9999724
kgp6148259	LOC645513	-8.69059085279037	3.28426668674664e-12	4.40302004352091e-08	-0.874293601627274	chr4	120375938	120420747	3.92311164925185	120240131	158211.5	rs2964
rs1511025	LOC645513	-8.69059085279037	3.28426668674664e-12	4.40302004352091e-08	-0.874293601627274	chr4	120375938	120420747	3.92311164925185	120240238	158104.5	rs1511025
rs12770938	LOC643529	8.68209621193481	3.39477584537537e-12	4.53961453249447e-08	4.71908293380495	chr10	91589250	91600618	3.01340131987346	91606212	11278	rs12770938
kgp3043645	LOC643529	8.68209621193481	3.39477584537537e-12	4.53961453249447e-08	4.71908293380495	chr10	91589250	91600618	3.01340131987346	91610570	15636	rs17128178
kgp985290	LOC644172	8.68027842790074	3.41890468916414e-12	4.56897953787015e-08	1.53077397166334	chr17	1188439	43679748	0.692737129415551	43471489	21037395.5	rs4763
kgp985290	LOC644246	7.70142685780892	1.58494953413804e-10	1.47901409150943e-06	2.64732400304289	chr17	592236	44274089	3.05163814167838	43471489	21038326.5	rs4763
kgp12152936	C2orf84	8.6758548427764	3.47834420803523e-12	4.63958204224681e-08	1.01366521680241	chr2	24397972	24414567	1.40589763834152	24390517	15752.5	rs2288072
rs6723257	C2orf84	8.6758548427764	3.47834420803523e-12	4.63958204224681e-08	1.01366521680241	chr2	24397972	24414567	1.40589763834152	24391129	15140.5	rs6723257
kgp2828649	FAM21B	8.67303867213721	3.51672440467385e-12	4.68484145139869e-08	11.2897729826393	chr10	47894023	51893269	12.0250639739608	51823059	1929413	rs10825022
rs2747431	ZFP57	8.66986870632402	3.5604352457968e-12	4.73707879918313e-08	3.95495145986396	chr6	943126	29644931	2.02813076955316	29648564	14354535.5	rs2747431
kgp10442835	SRR	-8.66580720359433	3.61723771041519e-12	4.80658044882812e-08	-0.925845280533557	chr17	2207248	2228553	4.4622676670839	2114587	103313.5	rs10445300
kgp6911063	SRR	-8.66580720359433	3.61723771041519e-12	4.80658044882812e-08	-0.925845280533557	chr17	2207248	2228553	4.4622676670839	2116798	101102.5	rs16952025
rs4530349	FONG	8.66108497430337	3.68442581650183e-12	4.88968995515873e-08	0.813883406522767	chr2	200625259	200715896	1.5971257342466	200621420	49157.5	rs4530349
kgp3395418	XRRA1	8.65772046606783	3.73305929277483e-12	4.95111281525736e-08	4.09104273198063	chr11	74551955	74660232	7.36142096709819	74642250	36156.5	rs550980
rs3129852	HLA-DRB5	8.65741000234119	3.73757935349727e-12	4.95398807900252e-08	74.9725366019459	chr6	32485154	32498006	32.6050040865722	32397784	93796	rs3129852
rs3129852	HLA-DRB1	5.20344323668879	2.5000900364281e-06	0.00626926316209654	65.293842885437	chr6	3720949	32557562	104.486710074765	32397784	14258528.5	rs3129852
rs4635643	GXYLT2	-8.65580475221919	3.76103809501567e-12	4.97711840525686e-08	-4.07505805121661	chr3	72937385	73024522	14.0928169449422	73010544	29590.5	rs4635643
rs10518329	LOC645513	-8.65515405835447	3.77058923386101e-12	4.97711840525686e-08	-0.872709907664054	chr4	120375938	120420747	3.92311164925185	120401835	3492.5	rs10518329
kgp1298617	ATP5S	8.65509114547479	3.77151398378849e-12	4.97711840525686e-08	3.09618310168377	chr14	50779047	50792946	13.7323567662671	50779229	6767.5	rs12892575
kgp7600242	ATP5S	8.65509114547479	3.77151398378849e-12	4.97711840525686e-08	3.09618310168377	chr14	50779047	50792946	13.7323567662671	50784919	1077.5	rs7146558
rs2275592	ATP5S	8.65509114547479	3.77151398378849e-12	4.97711840525686e-08	3.09618310168377	chr14	50779047	50792946	13.7323567662671	50788213	2216.5	rs2275592
rs3094731	ZFP57	8.65332505035304	3.79756675784163e-12	4.97711840525686e-08	4.21088840713855	chr6	943126	29644931	2.02813076955316	29671135	14377106.5	rs3094731
rs3094730	ZFP57	8.65332505035304	3.79756675784163e-12	4.97711840525686e-08	4.21088840713855	chr6	943126	29644931	2.02813076955316	29671152	14377123.5	rs3094730
rs1610588	ZFP57	8.65332505035304	3.79756675784163e-12	4.97711840525686e-08	4.21088840713855	chr6	943126	29644931	2.02813076955316	29676716	14382687.5	rs1610588
rs1610742	ZFP57	8.65332505035304	3.79756675784163e-12	4.97711840525686e-08	4.21088840713855	chr6	943126	29644931	2.02813076955316	29677952	14383923.5	rs1610742
rs1632962	ZFP57	8.65332505035304	3.79756675784163e-12	4.97711840525686e-08	4.21088840713855	chr6	943126	29644931	2.02813076955316	29683808	14389779.5	rs1632962
rs1632960	ZFP57	8.65332505035304	3.79756675784163e-12	4.97711840525686e-08	4.21088840713855	chr6	943126	29644931	2.02813076955316	29684967	14390938.5	rs1632960
rs1632957	ZFP57	8.65332505035304	3.79756675784163e-12	4.97711840525686e-08	4.21088840713855	chr6	943126	29644931	2.02813076955316	29688667	14394638.5	rs1632957
rs1736922	ZFP57	8.65332505035304	3.79756675784163e-12	4.97711840525686e-08	4.21088840713855	chr6	943126	29644931	2.02813076955316	29693969	14399940.5	rs1736922
rs1628578	ZFP57	8.65332505035304	3.79756675784163e-12	4.97711840525686e-08	4.21088840713855	chr6	943126	29644931	2.02813076955316	29695502	14401473.5	rs1628578
rs1633106	ZFP57	8.65332505035304	3.79756675784163e-12	4.97711840525686e-08	4.21088840713855	chr6	943126	29644931	2.02813076955316	29697757	14403728.5	rs1633106
rs17720205	AGAP8	8.65192962000612	3.81827934734377e-12	4.9980441333964e-08	1.81438568867131	chr10	51224688	51246535	1.73187970064903	51579413	343801.5	rs17720205
rs11592181	AGAP8	8.65192962000612	3.81827934734377e-12	4.9980441333964e-08	1.81438568867131	chr10	51224688	51246535	1.73187970064903	51582686	347074.5	rs11592181
kgp285183	NMRAL1	8.64693402314618	3.89336402228492e-12	5.08369019430037e-08	2.65608009351089	chr16	4511695	4524896	9.21972834536464	4455675	62620.5	rs3747580
rs6500596	NMRAL1	8.64693402314618	3.89336402228492e-12	5.08369019430037e-08	2.65608009351089	chr16	4511695	4524896	9.21972834536464	4470027	48268.5	rs6500596
kgp8220079	NMRAL1	8.64693402314618	3.89336402228492e-12	5.08369019430037e-08	2.65608009351089	chr16	4511695	4524896	9.21972834536464	4476089	42206.5	rs1139652
rs9307811	LOC100499177	-8.63806763411589	4.03029657974593e-12	5.25271795432318e-08	-6.38422351681113	chr4	83814605	83822069	32.6288504310003	83923869	105532	rs9307811
kgp4476968	LYAR	-8.62787257321289	4.19373664616851e-12	5.4623505402807e-08	-5.57568290276957	chr4	4269429	4291896	19.3494354087912	4286503	5840.5	rs3775339
rs3101018	RNF5P1	8.6273336090344	4.20255980828581e-12	5.46708072234092e-08	0.513686138500971	chr6	3407252	38458775	0.176559057605815	31705864	10772850.5	rs3101018
rs1127155	WBSCR27	8.62616978045687	4.22167599174644e-12	5.48517283095472e-08	0.774712037132892	chr7	73248921	73256855	1.02604008189734	73246461	6427	rs1127155
rs1127155	CLDN4	5.65468232829663	4.59796926246339e-07	0.00153227747637126	0.368891288730161	chr7	73245193	73247015	0.396394151650112	73246461	357	rs1127155
rs6949053	CLDN4	5.65468232829663	4.59796926246339e-07	0.00153227747637126	0.368891288730161	chr7	73245193	73247015	0.396394151650112	73269937	23833	rs6949053
rs6949053	WBSCR27	8.62616978045687	4.22167599174644e-12	5.48517283095472e-08	0.774712037132892	chr7	73248921	73256855	1.02604008189734	73269937	17049	rs6949053
kgp1103460	PCBP3	8.62313700066019	4.27190131886918e-12	5.51808216471887e-08	1.66565822028768	chr21	47269875	47362368	2.31752337158344	47088274	227847.5	rs1989537
rs4818797	PCBP3	8.62313700066019	4.27190131886918e-12	5.51808216471887e-08	1.66565822028768	chr21	47269875	47362368	2.31752337158344	47134167	181954.5	rs4818797
rs9978740	PCBP3	8.62313700066019	4.27190131886918e-12	5.51808216471887e-08	1.66565822028768	chr21	47269875	47362368	2.31752337158344	47168514	147607.5	rs9978740
rs2838989	PCBP3	8.62313700066019	4.27190131886918e-12	5.51808216471887e-08	1.66565822028768	chr21	47269875	47362368	2.31752337158344	47170084	146037.5	rs2838989
rs2183596	PCBP3	8.62313700066019	4.27190131886918e-12	5.51808216471887e-08	1.66565822028768	chr21	47269875	47362368	2.31752337158344	47175451	140670.5	rs2183596
rs3367	PCBP3	8.62313700066019	4.27190131886918e-12	5.51808216471887e-08	1.66565822028768	chr21	47269875	47362368	2.31752337158344	47183896	132225.5	rs3367
kgp5511615	PCBP3	8.62313700066019	4.27190131886918e-12	5.51808216471887e-08	1.66565822028768	chr21	47269875	47362368	2.31752337158344	47221555	94566.5	rs2838998
kgp4368507	PCBP3	8.62313700066019	4.27190131886918e-12	5.51808216471887e-08	1.66565822028768	chr21	47269875	47362368	2.31752337158344	47223859	92262.5	rs2839000
kgp4124115	LOC650794	8.62305877877913	4.27320464264937e-12	5.51808216471887e-08	1.19263694598726	chr13	21872264	21906210	2.31405006431291	21906940	17703	rs202111805
kgp9502364	LOC650794	8.62305877877913	4.27320464264937e-12	5.51808216471887e-08	1.19263694598726	chr13	21872264	21906210	2.31405006431291	21907250	18013	rs4085568
rs9268633	HLA-DRB5	8.61891537726731	4.34281515462768e-12	5.60110342810498e-08	74.0329677936328	chr6	32485154	32498006	32.6050040865722	32406473	85107	rs9268633
rs9268633	HLA-DRB1	4.95098028427093	6.32444933249098e-06	0.0130092903593502	62.3946337909501	chr6	3720949	32557562	104.486710074765	32406473	14267217.5	rs9268633
kgp5318377	LOC100499177	-8.61100766012336	4.4788428078705e-12	5.7624288140847e-08	-6.81080876330264	chr4	83814605	83822069	32.6288504310003	83745345	72992	rs11726087
kgp21099204	LOC100499177	-8.61100766012336	4.4788428078705e-12	5.7624288140847e-08	-6.81080876330264	chr4	83814605	83822069	32.6288504310003	83761150	57187	rs200539048
rs6830527	LOC100499177	-8.61100766012336	4.4788428078705e-12	5.7624288140847e-08	-6.81080876330264	chr4	83814605	83822069	32.6288504310003	83798446	19891	rs6830527
rs1113765	PSPH	8.60912388583715	4.51187319328536e-12	5.79784184025048e-08	4.58141478119139	chr7	56078744	56119268	10.5035801741929	55889334	209672	rs1113765
kgp2361240	LOC645513	-8.60219700174377	4.6354470666741e-12	5.95300449426706e-08	-0.804379714206036	chr4	120375938	120420747	3.92311164925185	120587781	189438.5	rs9994488
rs7141289	ATP5S	8.59944787757136	4.68542746337546e-12	6.00410078833669e-08	3.08728287858917	chr14	50779047	50792946	13.7323567662671	50799338	13341.5	rs7141289
rs7140731	ATP5S	8.59944787757136	4.68542746337546e-12	6.00410078833669e-08	3.08728287858917	chr14	50779047	50792946	13.7323567662671	50799711	13714.5	rs7140731
rs4963126	TMEM80	-8.59938169117684	4.68663740944502e-12	6.00410078833669e-08	-2.96250414484445	chr11	695616	704129	12.7002106391918	656845	43027.5	rs4963126
rs11236236	XRRA1	8.59721540946824	4.72641257311594e-12	6.05137628567498e-08	3.70534039901608	chr11	74551955	74660232	7.36142096709819	74442931	163162.5	rs11236236
kgp4889099	SEPHS1P	8.59201210656392	4.82334063255245e-12	6.17172455359641e-08	0.694085250963898	chr7	64310071	64314178	1.00830253575707	64318695	6570.5	rs6460199
rs10876864	RPS26	8.59025548478164	4.8565118192604e-12	6.2103958535432e-08	77.7409934385178	chr12	56435686	56438007	162.511303273721	56401085	35761.5	rs10876864
rs10871516	C17orf97	8.58710486005202	4.91658142836815e-12	6.28339643550702e-08	1.87464653752265	chr17	260118	264457	2.38831560083656	245185	17102.5	rs10871516
rs1052989	PSORS1C3	8.5812532905191	5.0301331458378e-12	6.40907065852817e-08	0.546163383877856	chr6	2437381	31145676	0.461434220571837	31146403	14354874.5	rs1052989
rs9380220	PSORS1C3	8.5812532905191	5.0301331458378e-12	6.40907065852817e-08	0.546163383877856	chr6	2437381	31145676	0.461434220571837	31146584	14355055.5	rs9380220
rs13395779	POLR1B	8.56714697416219	5.31481294249744e-12	6.76360782877742e-08	3.94021657333988	chr2	113299492	113334727	17.2944117696786	113329522	12412.5	rs13395779
kgp345241	POLR1B	8.56714697416219	5.31481294249744e-12	6.76360782877742e-08	3.94021657333988	chr2	113299492	113334727	17.2944117696786	113333895	16785.5	rs202047969
rs13113112	LOC645513	-8.56055714206243	5.45329066845856e-12	6.90229882064495e-08	-0.801687179660062	chr4	120375938	120420747	3.92311164925185	120156040	242302.5	rs13113112
rs11944880	LOC645513	-8.56055714206243	5.45329066845856e-12	6.90229882064495e-08	-0.801687179660062	chr4	120375938	120420747	3.92311164925185	120159334	239008.5	rs11944880
rs11098499	LOC645513	-8.56055714206243	5.45329066845856e-12	6.90229882064495e-08	-0.801687179660062	chr4	120375938	120420747	3.92311164925185	120187611	210731.5	rs11098499
rs3749591	LOC645513	-8.56055714206243	5.45329066845856e-12	6.90229882064495e-08	-0.801687179660062	chr4	120375938	120420747	3.92311164925185	120214030	184312.5	rs3749591
rs1049232	SH2D3A	8.55792416445931	5.50962705015227e-12	6.96105451184439e-08	0.707027146719679	chr19	6752173	6767523	1.72621352462351	6751293	8555	rs1049232
rs1054060	SH2D3A	8.55792416445931	5.50962705015227e-12	6.96105451184439e-08	0.707027146719679	chr19	6752173	6767523	1.72621352462351	6752434	7414	rs1054060
rs13232187	ZP3	8.55610928455084	5.5487987902705e-12	7.00634248631492e-08	1.30392999698337	chr7	76026841	76071388	0.725743762043091	76054195	5080.5	rs13232187
kgp7900262	C9orf130	-8.55268142363094	5.62354877811025e-12	7.08374021537802e-08	-3.06685039526735	chr9	98568370	98638259	9.40489498990111	98718533	115218.5	rs601916
rs690484	C9orf130	-8.55268142363094	5.62354877811025e-12	7.08374021537802e-08	-3.06685039526735	chr9	98568370	98638259	9.40489498990111	98750606	147291.5	rs690484
kgp11981837	C9orf130	-8.55268142363094	5.62354877811025e-12	7.08374021537802e-08	-3.06685039526735	chr9	98568370	98638259	9.40489498990111	98753605	150290.5	rs690455
kgp4394566	C9orf130	-8.55268142363094	5.62354877811025e-12	7.08374021537802e-08	-3.06685039526735	chr9	98568370	98638259	9.40489498990111	98759956	156641.5	rs678244
rs7800787	CCT6P3	8.55170451269399	5.64503636522224e-12	7.10231160780172e-08	1.39713678512266	chr7	64498732	64535091	6.59029442866738	64416284	100627.5	rs7800787
rs7800787	SEPHS1P	-4.65027153071037	1.86915534270497e-05	0.0295793348454853	-0.451584319576321	chr7	64310071	64314178	1.00830253575707	64416284	104159.5	rs7800787
rs1656402	EIF4E2	-8.54726463449949	5.74373653713716e-12	7.22217706507341e-08	-3.872723848533	chr2	233415357	233433920	21.8878880298326	233426526	1887.5	rs1656402
rs10016970	LOC152742	8.53804183950069	5.95433409341873e-12	7.48251535957677e-08	0.732525943434586	chr4	14113592	14141676	0.385084479315601	13930991	196643	rs10016970
kgp10877986	SLC25A15	8.53543581439255	6.01523356862058e-12	7.55003511118549e-08	1.3657994040351	chr13	41363547	41386596	6.06345191302351	41579113	204041.5	rs9532696
rs7334701	SLC25A15	8.53543581439255	6.01523356862058e-12	7.55003511118549e-08	1.3657994040351	chr13	41363547	41386596	6.06345191302351	41579938	204866.5	rs7334701
rs1736200	FLCN	-8.5350029097658	6.0254103745978e-12	7.55830420115281e-08	-14.98924992526	chr17	17115527	17140502	50.5307387792234	17155873	27858.5	rs1736200
rs204993	RNF5P1	8.51455562789437	6.52629968026765e-12	8.17202060709694e-08	0.382197785005077	chr6	3407252	38458775	0.176559057605815	32155581	11222567.5	rs204993
rs705699	RPS26	8.50750359556638	6.70857365681663e-12	8.39526692293225e-08	77.4024546993018	chr12	56435686	56438007	162.511303273721	56384804	52042.5	rs705699
kgp8088810	TAPBPL	8.50640235693703	6.73749502756281e-12	8.42189934145819e-08	6.49120984080828	chr12	6561177	6571488	21.4845854364471	6601743	35410.5	rs1001127
kgp7085074	LOC388796	8.50638876350356	6.73785280694102e-12	8.42189934145819e-08	3.11978099709611	chr20	37049239	37064018	6.21754958650964	37070737	14108.5	rs62203381
rs3130070	RNF5P1	8.50208803248374	6.85201080892179e-12	8.50904114785686e-08	0.469355574583692	chr6	3407252	38458775	0.176559057605815	31591808	10658794.5	rs3130070
rs3130622	RNF5P1	8.50208803248374	6.85201080892179e-12	8.50904114785686e-08	0.469355574583692	chr6	3407252	38458775	0.176559057605815	31592524	10659510.5	rs3130622
rs3130626	RNF5P1	8.50208803248374	6.85201080892179e-12	8.50904114785686e-08	0.469355574583692	chr6	3407252	38458775	0.176559057605815	31598489	10665475.5	rs3130626
rs9267522	RNF5P1	8.50208803248374	6.85201080892179e-12	8.50904114785686e-08	0.469355574583692	chr6	3407252	38458775	0.176559057605815	31603770	10670756.5	rs11229
rs3117583	RNF5P1	8.50208803248374	6.85201080892179e-12	8.50904114785686e-08	0.469355574583692	chr6	3407252	38458775	0.176559057605815	31619576	10686562.5	rs3117583
rs3130618	RNF5P1	8.50208803248374	6.85201080892179e-12	8.50904114785686e-08	0.469355574583692	chr6	3407252	38458775	0.176559057605815	31632134	10699120.5	rs3130618
rs879391	SNX31	8.48929359935139	7.20323108326434e-12	8.93466130297211e-08	0.850721152745773	chr8	101585112	101661893	1.29757646432142	101685694	62191.5	rs879391
kgp12250905	C10orf129	8.48695300461025	7.26941110952314e-12	8.99027579377305e-08	0.184776232422058	chr10	96953957	96988686	0.0799945333295161	96696903	274418.5	rs61604699
kgp11125472	C10orf129	8.48695300461025	7.26941110952314e-12	8.99027579377305e-08	0.184776232422058	chr10	96953957	96988686	0.0799945333295161	96703109	268212.5	rs28371682
rs10509680	C10orf129	8.48695300461025	7.26941110952314e-12	8.99027579377305e-08	0.184776232422058	chr10	96953957	96988686	0.0799945333295161	96734339	236982.5	rs10509680
rs9325473	C10orf129	8.48695300461025	7.26941110952314e-12	8.99027579377305e-08	0.184776232422058	chr10	96953957	96988686	0.0799945333295161	96734582	236739.5	rs9325473
rs11670533	CYP4F11	8.47950977472946	7.48395038306217e-12	9.24474525905852e-08	0.446580870177181	chr19	16023180	16045676	0.413925356246817	16050160	15732	rs11670533
rs755693	CYP4F11	8.47950977472946	7.48395038306217e-12	9.24474525905852e-08	0.446580870177181	chr19	16023180	16045676	0.413925356246817	16071452	37024	rs755693
kgp1827062	CCT6P3	8.468049991476	7.82674953756422e-12	9.63429320058025e-08	1.35203889961278	chr7	64498732	64535091	6.59029442866738	64906307	389395.5	rs6971058
rs1812771	CCT6P3	8.468049991476	7.82674953756422e-12	9.63429320058025e-08	1.35203889961278	chr7	64498732	64535091	6.59029442866738	64925829	408917.5	rs1812771
rs12333375	CCT6P3	8.468049991476	7.82674953756422e-12	9.63429320058025e-08	1.35203889961278	chr7	64498732	64535091	6.59029442866738	64926823	409911.5	rs12333375
rs3131921	RNF5P1	8.4668173830541	7.8645468828968e-12	9.66951686299835e-08	0.490034705006073	chr6	3407252	38458775	0.176559057605815	30907335	9974321.5	rs3131921
rs3131921	MICB	5.17837485440557	2.74329665168242e-06	0.00674816949438798	0.935109391625922	chr6	2751271	31478901	2.49936457374991	30907335	13792249	rs3131921
kgp9492715	LOC441242	4.56481506347091	2.53100460271542e-05	0.036885308011277	0.149843336108483	chr7	65111924	65235797	0.793667939179046	64743183	430677.5	rs517258
kgp9492715	CCT6P3	8.46162359396001	8.02583437343605e-12	9.82741284658339e-08	1.36282813311514	chr7	64498732	64535091	6.59029442866738	64743183	226271.5	rs517258
rs6460232	CCT6P3	8.46162359396001	8.02583437343605e-12	9.82741284658339e-08	1.36282813311514	chr7	64498732	64535091	6.59029442866738	64745413	228501.5	rs6460232
rs6460232	LOC441242	4.56481506347091	2.53100460271542e-05	0.036885308011277	0.149843336108483	chr7	65111924	65235797	0.793667939179046	64745413	428447.5	rs6460232
kgp1876229	LOC441242	4.56481506347091	2.53100460271542e-05	0.036885308011277	0.149843336108483	chr7	65111924	65235797	0.793667939179046	64752838	421022.5	rs6948955
kgp1876229	CCT6P3	8.46162359396001	8.02583437343605e-12	9.82741284658339e-08	1.36282813311514	chr7	64498732	64535091	6.59029442866738	64752838	235926.5	rs6948955
kgp10811019	LOC441242	4.56481506347091	2.53100460271542e-05	0.036885308011277	0.149843336108483	chr7	65111924	65235797	0.793667939179046	64769862	403998.5	rs10267741
kgp10811019	CCT6P3	8.46162359396001	8.02583437343605e-12	9.82741284658339e-08	1.36282813311514	chr7	64498732	64535091	6.59029442866738	64769862	252950.5	rs10267741
rs12536316	LOC441242	4.56481506347091	2.53100460271542e-05	0.036885308011277	0.149843336108483	chr7	65111924	65235797	0.793667939179046	64786318	387542.5	rs12536316
rs12536316	CCT6P3	8.46162359396001	8.02583437343605e-12	9.82741284658339e-08	1.36282813311514	chr7	64498732	64535091	6.59029442866738	64786318	269406.5	rs12536316
rs9536079	CKAP2	-8.461481363382	8.03029757435123e-12	9.82741284658339e-08	-5.50616553354138	chr13	53029495	53050763	17.5677433765237	53030565	9564	rs9536079
rs7321964	CKAP2	-8.461481363382	8.03029757435123e-12	9.82741284658339e-08	-5.50616553354138	chr13	53029495	53050763	17.5677433765237	53040822	693	rs7321964
kgp8365682	POM121L2	8.45011483153726	8.39515212793855e-12	1.02619932644335e-07	0.0669577329975847	chr6	27276842	27280011	0.0242953294979567	27400549	122122.5	rs75652797
kgp8365682	ZNF204P	5.79805846360001	2.66407480833644e-07	0.000985584045048936	6.34064957511237	chr6	27325602	27343153	26.6393399237527	27400549	66171.5	rs75652797
rs11669128	ZNF266	-8.44336332985253	8.61969618470255e-12	1.05303578403059e-07	-7.72832172523569	chr19	9523271	9546234	30.2884113789263	9601155	66402.5	rs11669128
rs12864273	LOC650794	8.43488438249205	8.91024873575879e-12	1.08790046097239e-07	1.16580552518098	chr13	21872264	21906210	2.31405006431291	21908678	19441	rs12864273
kgp10055480	LOC441242	4.45041751697506	3.78400206397158e-05	0.0495225256585166	0.14581460020144	chr7	65111924	65235797	0.793667939179046	64790669	383191.5	rs6954158
kgp10055480	CCT6P3	8.43387524071465	8.94547756312039e-12	1.0915689454554e-07	1.34954497696158	chr7	64498732	64535091	6.59029442866738	64790669	273757.5	rs6954158
kgp5433303	CCT6P3	8.42911283759265	9.11362693714223e-12	1.11027163211338e-07	1.35039755209945	chr7	64498732	64535091	6.59029442866738	64506904	10007.5	rs6965753
rs2297032	MTG1	8.42879096721551	9.12510518117147e-12	1.11027163211338e-07	2.40963501687037	chr10	135207621	135234174	11.9538198652638	135234580	13682.5	rs2297032
kgp10047200	MTG1	8.42879096721551	9.12510518117147e-12	1.11027163211338e-07	2.40963501687037	chr10	135207621	135234174	11.9538198652638	135234848	13950.5	rs2297033
rs1056521	MTG1	8.42879096721551	9.12510518117147e-12	1.11027163211338e-07	2.40963501687037	chr10	135207621	135234174	11.9538198652638	135235890	14992.5	rs1056521
rs7280173	PCBP3	8.42320653556418	9.32657696725512e-12	1.13282185167019e-07	1.68453056360209	chr21	47269875	47362368	2.31752337158344	47261706	54415.5	rs7280173
rs8127428	PCBP3	8.42320653556418	9.32657696725512e-12	1.13282185167019e-07	1.68453056360209	chr21	47269875	47362368	2.31752337158344	47268582	47539.5	rs8127428
kgp11098431	LOC388796	8.40927067517963	9.849029445097e-12	1.19559031699524e-07	2.59687289346767	chr20	37049239	37064018	6.21754958650964	37020978	35650.5	rs736368
rs6481596	LOC387647	8.40803625107629	9.89670003017091e-12	1.2006850923044e-07	4.40640522804756	chr10	29698501	29711299	19.176969572779	29765730	60830	rs6481596
rs1203010	ZNF266	-8.4028765663088	1.00984739845534e-11	1.22445933039588e-07	-7.4941832594555	chr19	9523271	9546234	30.2884113789263	9669468	134715.5	rs1203010
kgp7340451	ZP3	8.39494429680751	1.04167519482149e-11	1.26087346927441e-07	1.29269331740523	chr7	76026841	76071388	0.725743762043091	76053515	4400.5	rs36087395
kgp5062265	LOC650794	-8.38495725723238	1.08318285345353e-11	1.30961022814763e-07	-1.16263326062372	chr13	21872264	21906210	2.31405006431291	21907495	18258	rs9509652
kgp11061590	MICA	-8.37668026431504	1.11883802436863e-11	1.34423046543313e-07	-8.10016411961556	chr6	2661007	31383090	23.101500535821	31381808	14359759.5	rs28642901
rs9266831	MICA	-8.37668026431504	1.11883802436863e-11	1.34423046543313e-07	-8.10016411961556	chr6	2661007	31383090	23.101500535821	31383083	14361034.5	rs9266831
rs6932236	MICA	-8.37668026431504	1.11883802436863e-11	1.34423046543313e-07	-8.10016411961556	chr6	2661007	31383090	23.101500535821	31383979	14361930.5	rs6932236
rs9266845	MICA	-8.37668026431504	1.11883802436863e-11	1.34423046543313e-07	-8.10016411961556	chr6	2661007	31383090	23.101500535821	31384792	14362743.5	rs9266845
rs9283891	MICA	-8.37668026431504	1.11883802436863e-11	1.34423046543313e-07	-8.10016411961556	chr6	2661007	31383090	23.101500535821	31388230	14366181.5	rs9283891
rs9295991	MICA	-8.37668026431504	1.11883802436863e-11	1.34423046543313e-07	-8.10016411961556	chr6	2661007	31383090	23.101500535821	31388277	14366228.5	rs9295991
rs9295993	MICA	-8.37668026431504	1.11883802436863e-11	1.34423046543313e-07	-8.10016411961556	chr6	2661007	31383090	23.101500535821	31388595	14366546.5	rs9295993
rs10223421	MICA	-8.37668026431504	1.11883802436863e-11	1.34423046543313e-07	-8.10016411961556	chr6	2661007	31383090	23.101500535821	31390055	14368006.5	rs10223421
rs714774	TAPBPL	8.37522110934346	1.12524468733718e-11	1.34961809351225e-07	6.65206715163816	chr12	6561177	6571488	21.4845854364471	6619284	52951.5	rs714774
rs2079867	TAPBPL	8.37522110934346	1.12524468733718e-11	1.34961809351225e-07	6.65206715163816	chr12	6561177	6571488	21.4845854364471	6622111	55778.5	rs2079867
rs7224296	LOC644246	8.36683580169133	1.16278175137986e-11	1.3938462731846e-07	2.63003349763831	chr17	592236	44274089	3.05163814167838	44800046	22366883.5	rs7224296
kgp11812680	QRSL1	-8.36432954363052	1.17424305465247e-11	1.40678445832507e-07	-6.70072428561115	chr6	107077441	107116292	30.4064427584803	107077502	19364.5	rs2054365
kgp11812680	RTN4IP1	-4.47793291445039	3.43645562160731e-05	0.0462087503947815	-2.85097964640185	chr6	107018903	107077373	17.5319527189444	107077502	29364	rs2054365
rs4869315	ERAP2	8.36270385814427	1.18173796150981e-11	1.41310445475212e-07	23.3600205965576	chr5	96211644	96255406	28.894810823245	96229272	4253	rs4869315
rs1980493	RNF5P1	8.36173493689335	1.18622778916908e-11	1.41310445475212e-07	0.487235365938347	chr6	3407252	38458775	0.176559057605815	32363215	11430201.5	rs1980493
kgp10797028	RNF5P1	8.36173493689335	1.18622778916908e-11	1.41310445475212e-07	0.487235365938347	chr6	3407252	38458775	0.176559057605815	32374595	11441581.5	rs2395158
rs2227138	RNF5P1	8.36173493689335	1.18622778916908e-11	1.41310445475212e-07	0.487235365938347	chr6	3407252	38458775	0.176559057605815	32384500	11451486.5	rs2227138
rs3135353	RNF5P1	8.36173493689335	1.18622778916908e-11	1.41310445475212e-07	0.487235365938347	chr6	3407252	38458775	0.176559057605815	32392877	11459863.5	rs3135353
kgp11581665	WDR59	8.35711379029591	1.20787801239709e-11	1.43808208181034e-07	10.3088281873681	chr16	74907471	75019017	44.4358852068164	74937222	26022	rs9937638
kgp6036634	LOC253039	8.3539162983734	1.22308996108839e-11	1.45537049975621e-07	13.0815389787329	chr9	123605320	123616651	20.6633774155997	123489688	121297.5	rs4434680
rs4235052	LOC100499177	-8.35264824109694	1.22917578134428e-11	1.46096129195258e-07	-6.59615815042973	chr4	83814605	83822069	32.6288504310003	83733766	84571	rs4235052
kgp8578337	LOC100499177	-8.35264824109694	1.22917578134428e-11	1.46096129195258e-07	-6.59615815042973	chr4	83814605	83822069	32.6288504310003	83774345	43992	rs7683826
rs1265098	PSORS1C3	8.35218260297782	1.23141814751583e-11	1.46197641456271e-07	0.475286315611072	chr6	2437381	31145676	0.461434220571837	31106177	14314648.5	rs1265098
rs1265098	HCG27	5.12521842306185	3.33853385761869e-06	0.00781705287646626	0.843545905177456	chr6	2461380	31171745	2.28467954169589	31106177	14289614.5	rs1265098
rs7780100	CCT6P3	8.34980479045937	1.24293308225136e-11	1.47067319711504e-07	1.36820398537249	chr7	64498732	64535091	6.59029442866738	64442904	74007.5	rs7780100
kgp332419	CCT6P3	8.34980479045937	1.24293308225136e-11	1.47067319711504e-07	1.36820398537249	chr7	64498732	64535091	6.59029442866738	64451426	65485.5	rs3088174
kgp4491112	CCT6P3	8.34980479045937	1.24293308225136e-11	1.47067319711504e-07	1.36820398537249	chr7	64498732	64535091	6.59029442866738	64452830	64081.5	rs34639489
rs4718180	CCT6P3	8.34980479045937	1.24293308225136e-11	1.47067319711504e-07	1.36820398537249	chr7	64498732	64535091	6.59029442866738	64462326	54585.5	rs4718180
kgp6940351	GYLTL1B	8.34957816137436	1.24403619154013e-11	1.47115193703551e-07	0.654269514853447	chr11	45943196	45950647	0.212246290537076	45957478	10556.5	rs4756042
kgp1532209	C2orf84	8.34549380025949	1.26408586758889e-11	1.49402308690331e-07	1.01253877414002	chr2	24397972	24414567	1.40589763834152	24422381	16111.5	rs7563958
rs6649	RNF26	8.34223022247711	1.28033913746151e-11	1.51129286174516e-07	4.10139039926865	chr11	119205237	119208022	19.7565479527766	119207928	1298.5	rs6649
rs3131294	HLA-DRB5	8.32820470897973	1.3526094573927e-11	1.58618748759906e-07	85.700273779053	chr6	32485154	32498006	32.6050040865722	32180146	311434	rs3131294
rs3131294	HLA-DRB1	4.52069205187563	2.95716967340677e-05	0.0412711582236634	68.664993302855	chr6	3720949	32557562	104.486710074765	32180146	14040890.5	rs3131294
rs3132946	HLA-DRB5	8.32820470897973	1.3526094573927e-11	1.58618748759906e-07	85.700273779053	chr6	32485154	32498006	32.6050040865722	32190028	301552	rs3132946
rs3132946	HLA-DRB1	4.52069205187563	2.95716967340677e-05	0.0412711582236634	68.664993302855	chr6	3720949	32557562	104.486710074765	32190028	14050772.5	rs3132946
rs9267955	HLA-DRB5	8.32820470897973	1.3526094573927e-11	1.58618748759906e-07	85.700273779053	chr6	32485154	32498006	32.6050040865722	32213150	278430	rs9267955
rs9267955	HLA-DRB1	4.52069205187563	2.95716967340677e-05	0.0412711582236634	68.664993302855	chr6	3720949	32557562	104.486710074765	32213150	14073894.5	rs9267955
rs9267992	HLA-DRB5	8.32820470897973	1.3526094573927e-11	1.58618748759906e-07	85.700273779053	chr6	32485154	32498006	32.6050040865722	32220397	271183	rs9267992
rs9267992	HLA-DRB1	4.52069205187563	2.95716967340677e-05	0.0412711582236634	68.664993302855	chr6	3720949	32557562	104.486710074765	32220397	14081141.5	rs9267992
rs9268104	HLA-DRB1	4.52069205187563	2.95716967340677e-05	0.0412711582236634	68.664993302855	chr6	3720949	32557562	104.486710074765	32246919	14107663.5	rs9268104
rs9268104	HLA-DRB5	8.32820470897973	1.3526094573927e-11	1.58618748759906e-07	85.700273779053	chr6	32485154	32498006	32.6050040865722	32246919	244661	rs9268104
rs9268138	HLA-DRB1	4.52069205187563	2.95716967340677e-05	0.0412711582236634	68.664993302855	chr6	3720949	32557562	104.486710074765	32255454	14116198.5	rs9268138
rs9268138	HLA-DRB5	8.32820470897973	1.3526094573927e-11	1.58618748759906e-07	85.700273779053	chr6	32485154	32498006	32.6050040865722	32255454	236126	rs9268138
rs6457535	HLA-DRB5	8.32820470897973	1.3526094573927e-11	1.58618748759906e-07	85.700273779053	chr6	32485154	32498006	32.6050040865722	32262406	229174	rs6457535
rs6457535	HLA-DRB1	4.52069205187563	2.95716967340677e-05	0.0412711582236634	68.664993302855	chr6	3720949	32557562	104.486710074765	32262406	14123150.5	rs6457535
rs3117115	HLA-DRB5	8.32820470897973	1.3526094573927e-11	1.58618748759906e-07	85.700273779053	chr6	32485154	32498006	32.6050040865722	32324055	167525	rs3117115
rs3117115	HLA-DRB1	4.52069205187563	2.95716967340677e-05	0.0412711582236634	68.664993302855	chr6	3720949	32557562	104.486710074765	32324055	14184799.5	rs3117115
rs9995277	LOC645513	-8.32463094592998	1.37166948620773e-11	1.60674968151533e-07	-0.764418534798278	chr4	120375938	120420747	3.92311164925185	120108603	289739.5	rs9995277
rs10022508	LOC645513	-8.32463094592998	1.37166948620773e-11	1.60674968151533e-07	-0.764418534798278	chr4	120375938	120420747	3.92311164925185	120115228	283114.5	rs10022508
kgp2857003	ZNF204P	6.35420338887034	3.12317186496744e-08	0.000163262727874891	6.56904617400299	chr6	27325602	27343153	26.6393399237527	27394892	60514.5	rs114654802
kgp2857003	POM121L2	8.32049869689115	1.39404418838263e-11	1.62933424660182e-07	0.0650782630726185	chr6	27276842	27280011	0.0242953294979567	27394892	116465.5	rs114654802
rs13211921	HLA-DRB6	8.31512858707304	1.42366938570416e-11	1.6630367705432e-07	2.82278863200262	chr6	3973650	32527779	2.29240498797483	32442836	14192121.5	rs13211921
kgp2368108	CYP4F24P	8.31288969231518	1.43620641443105e-11	1.67675172266465e-07	4.04053903681144	chr19	15870144	15890798	2.95873765065734	15789297	91174	rs34161514
rs3130623	RNF5P1	8.30901389722704	1.45817184706843e-11	1.69956973513084e-07	0.431917363007405	chr6	3407252	38458775	0.176559057605815	31597700	10664686.5	rs3130623
rs8002861	LACC1	-8.16268796461072	2.58750781880396e-11	2.93150550029108e-07	-7.577186798631	chr13	44453420	44468068	28.0940869392399	44474517	13773	rs8002861
rs8002861	ENOX1	-5.76852202212689	2.98187845289077e-07	0.00108008177832134	-1.23239113817172	chr13	43787666	44361116	4.39833005944625	44474517	400126	rs8002861
rs8002861	CCDC122	-8.30825601668562	1.46250623536257e-11	1.70367885236874e-07	-1.57533386207054	chr13	44410489	44453826	6.12128388315968	44474517	42359.5	rs8002861
kgp2182009	CNGA1	8.30593086800959	1.47588477632181e-11	1.71736382482548e-07	1.14283919058602	chr4	47937994	48014961	1.44399009049843	48023325	46847.5	rs60230785
rs11733284	CNGA1	8.30593086800959	1.47588477632181e-11	1.71736382482548e-07	1.14283919058602	chr4	47937994	48014961	1.44399009049843	48028097	51619.5	rs11733284
kgp2557464	LOC441242	4.6326614415807	1.99000425552007e-05	0.0311107415732314	0.15547405222194	chr7	65111924	65235797	0.793667939179046	64697346	476514.5	rs594456
kgp2557464	CCT6P3	8.3052401686756	1.47988254838893e-11	1.71916625139693e-07	1.38673269336932	chr7	64498732	64535091	6.59029442866738	64697346	180434.5	rs594456
kgp11465968	CCT6P3	8.3052401686756	1.47988254838893e-11	1.71916625139693e-07	1.38673269336932	chr7	64498732	64535091	6.59029442866738	64707429	190517.5	rs13227507
kgp11465968	LOC441242	4.6326614415807	1.99000425552007e-05	0.0311107415732314	0.15547405222194	chr7	65111924	65235797	0.793667939179046	64707429	466431.5	rs13227507
rs17710097	LOC441242	4.6326614415807	1.99000425552007e-05	0.0311107415732314	0.15547405222194	chr7	65111924	65235797	0.793667939179046	64727862	445998.5	rs17710097
rs17710097	CCT6P3	8.3052401686756	1.47988254838893e-11	1.71916625139693e-07	1.38673269336932	chr7	64498732	64535091	6.59029442866738	64727862	210950.5	rs17710097
kgp11906960	PCDHB8	8.29765740567584	1.52449225714578e-11	1.76903744601659e-07	1.0613623737178	chr5	140557371	140560081	1.75164973129228	140526702	32024	rs62378893
rs2418470	CCT6P3	8.29284414856201	1.55350609401774e-11	1.801712739642e-07	1.36638634788194	chr7	64498732	64535091	6.59029442866738	64830594	313682.5	rs2418470
kgp4005456	PCBP3	8.28927280049392	1.57539115407784e-11	1.8260888621454e-07	1.63591225605543	chr21	47269875	47362368	2.31752337158344	47054915	261206.5	rs57282159
rs10119535	CENPP	8.28132633938922	1.62520257604224e-11	1.88072174707722e-07	0.786729447203085	chr9	95087741	95377437	2.06659566019956	95044229	188360	rs10119535
kgp1501247	LOC391322	-5.78922616576776	2.75542198601195e-07	0.00101438917026162	-0.733743177973237	chr22	24373117	24374043	1.24279149530321	24242973	130607	rs4820571
kgp1501247	GSTT1	-6.64506273585582	1.00517236905475e-08	6.11331089621922e-05	-26.3289810146466	chr22	24376139	24384284	44.8405545734858	24242973	137238.5	rs4820571
kgp1501247	LOC284889	-8.27714382768535	1.65205150337924e-11	1.91074208414381e-07	-0.891913659719363	chr22	24235897	24241117	1.42915617960555	24242973	4466	rs4820571
kgp1501247	GSTT2	4.76448288292551	1.24224583652042e-05	0.0219014804215215	0.896542760494135	chr22	24299601	24326106	2.02972742087574	24242973	69880.5	rs4820571
rs2233976	CDSN	8.27563059483988	1.6618746485273e-11	1.91999468520145e-07	2.36804168749142	chr6	2378683	31088252	2.14868070477213	31079994	14346526.5	rs2233976
rs12142922	GBP3	-8.27477723162288	1.66744006104845e-11	1.92536835599174e-07	-10.6853407007609	chr1	89472360	89488549	21.9941710194951	89489915	9460.5	rs12142922
rs7106757	XRRA1	8.25795698185031	1.78103365237607e-11	2.05315629261659e-07	4.3598006880889	chr11	74551955	74660232	7.36142096709819	74763783	157689.5	rs7106757
kgp3898862	XRRA1	8.25795698185031	1.78103365237607e-11	2.05315629261659e-07	4.3598006880889	chr11	74551955	74660232	7.36142096709819	74769727	163633.5	rs11236311
rs11236313	XRRA1	8.25795698185031	1.78103365237607e-11	2.05315629261659e-07	4.3598006880889	chr11	74551955	74660232	7.36142096709819	74777798	171704.5	rs11236313
kgp8196303	EIF4E2	-8.25188654003472	1.82390868683067e-11	2.10143195861703e-07	-3.81062009938462	chr2	233415357	233433920	21.8878880298326	233450919	26280.5	rs2276560
rs4958955	LOC728554	8.2517345141668	1.82499561547195e-11	2.10153463671113e-07	1.09960916076774	chr5	177302262	177311269	2.48511185476385	177260129	46636.5	rs4958955
rs255149	CRHR2	-8.24335575660164	1.88591596582039e-11	2.16931403089326e-07	-1.04485547132901	chr7	30691559	30739719	1.73645837501912	30759705	44066	rs255149
kgp452399	SPG21	-8.23525004343923	1.94679112450084e-11	2.23689358993165e-07	-6.0521466501418	chr15	65255363	65282251	53.6266567383023	65315735	46928	rs35328312
rs6801957	SCN10A	-8.23363706902227	1.95913787682439e-11	2.24985278674733e-07	-0.214454685066756	chr3	38738837	38835501	0.335986075720359	38767315	19854	rs6801957
kgp11764154	LOC100289495	-8.23194786681239	1.97215230695492e-11	2.26356419523347e-07	-0.962564351194155	chr6	166756119	166764957	2.13903344038898	166718335	42203	rs7740965
kgp4109925	CYP2D6	8.22733846993716	2.00810805258296e-11	2.30107091452328e-07	0.883702539340121	chr22	42522501	42526883	1.79078471839099	42548094	23402	rs5758611
rs2011944	CYP2D6	8.22733846993716	2.00810805258296e-11	2.30107091452328e-07	0.883702539340121	chr22	42522501	42526883	1.79078471839099	42569999	45307	rs2011944
kgp6950727	BSPRY	-8.22549954335906	2.02263542345137e-11	2.31519842501811e-07	-1.02279454760589	chr9	116111812	116133513	1.57424224477294	116116147	6515.5	rs7025770
rs10428132	SCN10A	-8.22345445690564	2.03891523883566e-11	2.33256532690371e-07	-0.218198490655637	chr3	38738837	38835501	0.335986075720359	38777554	9615	rs10428132
rs13185224	FBLL1	8.2194778302171	2.07094807675345e-11	2.3679254038395e-07	0.433729794322057	chr5	167956582	167957639	0.193704253434882	167984721	27610.5	rs13185224
rs7563410	TTC32	8.21507236767956	2.10702482719397e-11	2.40786841578422e-07	2.43440116515345	chr2	20096514	20101744	5.12949793956021	20096936	2193	rs7563410
kgp2607665	LOC219347	8.21140072910269	2.13757321904959e-11	2.44013054606708e-07	0.937497563093901	chr10	81805989	81838949	1.29669394592847	81854531	32062	rs11201660
rs12462708	LOC100506930	8.19083229842234	2.31710260798468e-11	2.64077701622077e-07	1.75989080797754	chr19	36803963	36822620	7.95713113313557	37797578	984286.5	rs12462708
rs4144886	LOC100289495	-8.18809036091676	2.34215071060894e-11	2.6649977753193e-07	-0.955801239957851	chr6	166756119	166764957	2.13903344038898	166747572	12966	rs4144886
kgp8772062	LOC100289495	-8.18809036091676	2.34215071060894e-11	2.6649977753193e-07	-0.955801239957851	chr6	166756119	166764957	2.13903344038898	166752751	7787	rs73030701
kgp11324544	LOC100289495	-8.18809036091676	2.34215071060894e-11	2.6649977753193e-07	-0.955801239957851	chr6	166756119	166764957	2.13903344038898	166752761	7777	rs66461381
kgp2874001	LOC219347	8.18397026073279	2.38029995181617e-11	2.70694316752583e-07	1.00901107208493	chr10	81805989	81838949	1.29669394592847	81884845	62376	rs7083481
rs7923729	PYROXD2	8.18349928606399	2.38470033513257e-11	2.71048386135891e-07	3.41405066441385	chr10	100143322	100174978	11.5614849520559	100169465	10315	rs7923729
kgp8176841	FLJ35024	8.17637248225866	2.45229127673879e-11	2.78580527124059e-07	5.04102306617684	chr9	2535655	2622373	5.4096494752015	2526651	52363	rs78313478
kgp11773644	NCRNA00292	8.17406348547229	2.47459925837195e-11	2.80811790662888e-07	1.31806557763498	chr1	213029946	213031480	2.6306559961534	213078530	47817	rs10864028
kgp7617275	NCRNA00292	8.17406348547229	2.47459925837195e-11	2.80811790662888e-07	1.31806557763498	chr1	213029946	213031480	2.6306559961534	213078943	48230	rs10864029
kgp1573181	FONG	8.1689190515552	2.5250356664678e-11	2.86380897349562e-07	0.786802276536996	chr2	200625259	200715896	1.5971257342466	200632991	37586.5	rs1523816
rs4812025	LOC388796	8.16793257896307	2.53482423255352e-11	2.87336351514037e-07	2.73873715133267	chr20	37049239	37064018	6.21754958650964	37181418	124789.5	rs4812025
rs10849538	LRRC23	5.92091998608125	1.66476965877426e-07	0.00068042841544631	1.48957653997014	chr12	7013897	7023406	8.58433046005368	7014607	4044.5	rs10849538
rs10849538	SPSB2	8.15824045975279	2.63304348147544e-11	2.97190432461247e-07	1.23777765290889	chr12	6980100	6982521	3.45056930140892	7014607	33296.5	rs10849538
rs1007924	SPSB2	8.15824045975279	2.63304348147544e-11	2.97190432461247e-07	1.23777765290889	chr12	6980100	6982521	3.45056930140892	7015915	34604.5	rs1007924
rs1007924	LRRC23	5.92091998608125	1.66476965877426e-07	0.00068042841544631	1.48957653997014	chr12	7013897	7023406	8.58433046005368	7015915	2736.5	rs1007924
rs710415	SPSB2	8.15824045975279	2.63304348147544e-11	2.97190432461247e-07	1.23777765290889	chr12	6980100	6982521	3.45056930140892	7023123	41812.5	rs710415
rs710415	LRRC23	5.92091998608125	1.66476965877426e-07	0.00068042841544631	1.48957653997014	chr12	7013897	7023406	8.58433046005368	7023123	4471.5	rs710415
rs495336	CCT6P3	8.15104636009601	2.70840700106592e-11	3.04554192738152e-07	1.31574261131556	chr7	64498732	64535091	6.59029442866738	64698500	181588.5	rs495336
rs6460248	CCT6P3	8.15104636009601	2.70840700106592e-11	3.04554192738152e-07	1.31574261131556	chr7	64498732	64535091	6.59029442866738	64891546	374634.5	rs6460248
kgp1512368	CCT6P3	8.15104636009601	2.70840700106592e-11	3.04554192738152e-07	1.31574261131556	chr7	64498732	64535091	6.59029442866738	64895664	378752.5	rs200006124
kgp10758427	CCT6P3	8.15104636009601	2.70840700106592e-11	3.04554192738152e-07	1.31574261131556	chr7	64498732	64535091	6.59029442866738	64895823	378911.5	rs4717254
kgp12316538	LRRC61	8.14564317785119	2.76642797197062e-11	3.10365336629521e-07	1.06349234780058	chr7	150020296	150035245	2.77328785588533	150013393	14377.5	rs7806429
rs2108854	LRRC61	8.14564317785119	2.76642797197062e-11	3.10365336629521e-07	1.06349234780058	chr7	150020296	150035245	2.77328785588533	150017408	10362.5	rs2108854
rs7382085	HLA-DRB1	5.11945807191155	3.41020381653283e-06	0.00795744122018013	61.8335157071172	chr6	3720949	32557562	104.486710074765	32414420	14275164.5	rs7382085
rs7382085	HLA-DRB5	8.145141810693	2.77187456917811e-11	3.10365336629521e-07	69.8184218494127	chr6	32485154	32498006	32.6050040865722	32414420	77160	rs7382085
rs1742462	FAHD1	8.13662938927032	2.86600718283332e-11	3.20564471104313e-07	7.52462572029511	chr16	1877225	1890203	27.1096335883629	1946062	62348	rs1742462
rs911391	FAHD1	8.13662938927032	2.86600718283332e-11	3.20564471104313e-07	7.52462572029511	chr16	1877225	1890203	27.1096335883629	1947016	63302	rs911391
rs2074404	LOC644246	8.12917141263502	2.95110959034462e-11	3.29383522471863e-07	2.49702427796685	chr17	592236	44274089	3.05163814167838	44865439	22432276.5	rs2074404
rs11158568	CHURC1	8.12516070179146	2.99791818848788e-11	3.34430762787466e-07	23.17822674991	chr14	65381079	65402084	78.9374686070544	65372704	18877.5	rs11158568
rs7148089	ATP5S	8.12338479094349	3.01888169167372e-11	3.36412962730978e-07	3.07556461146001	chr14	50779047	50792946	13.7323567662671	50802727	16730.5	rs7148089
rs7148292	ATP5S	8.12338479094349	3.01888169167372e-11	3.36412962730978e-07	3.07556461146001	chr14	50779047	50792946	13.7323567662671	50802840	16843.5	rs7148292
kgp9461951	WBSCR27	8.12188371924821	3.03671543916944e-11	3.38221336224319e-07	0.751122449368804	chr7	73248921	73256855	1.02604008189734	73195661	57227	rs4717815
kgp9461951	CLDN4	5.73345225413118	3.4082064748464e-07	0.00119437267097014	0.371055023895085	chr7	73245193	73247015	0.396394151650112	73195661	50443	rs4717815
kgp198450	FLJ32224	8.11801931423672	3.08311457071061e-11	3.4320765348948e-07	0.502960236299809	chr1	43424720	43449029	0.570924371155501	43414046	22828.5	rs61296119
kgp8363579	MTG1	8.11427358132014	3.12876695542838e-11	3.47738225981755e-07	2.34952473074011	chr10	135207621	135234174	11.9538198652638	135221869	971.5	rs2265641
rs7918164	MTG1	8.11427358132014	3.12876695542838e-11	3.47738225981755e-07	2.34952473074011	chr10	135207621	135234174	11.9538198652638	135223323	2425.5	rs7918164
rs10857712	MTG1	8.11427358132014	3.12876695542838e-11	3.47738225981755e-07	2.34952473074011	chr10	135207621	135234174	11.9538198652638	135225666	4768.5	rs10857712
kgp12210628	DISP2	8.11386088556984	3.13383808235192e-11	3.48118138978141e-07	1.31715763100771	chr15	40650434	40663256	1.69930162380902	40672145	15300	rs12905240
kgp21487187	ZNF266	8.11279561500854	3.1469660355229e-11	3.49208076841897e-07	8.04444432090416	chr19	9523271	9546234	30.2884113789263	9545832	11079.5	rs200034543
kgp1069627	DNAJC18	8.11064010348417	3.17369852062148e-11	3.51803779456482e-07	3.90168936294388	chr5	138745892	138775214	27.0778483949469	138775301	14748	rs3923060
rs34739196	CCT6P3	8.10932414279283	3.19013073665037e-11	3.53439266304423e-07	1.36185216555687	chr7	64498732	64535091	6.59029442866738	64696330	179418.5	rs34739196
rs34739196	LOC441242	4.63972141669914	1.94066625721249e-05	0.0305024334838046	0.154584749521267	chr7	65111924	65235797	0.793667939179046	64696330	477530.5	rs34739196
rs1610602	ZFP57	8.08955142178554	3.44755036696282e-11	3.81157150953659e-07	4.05805386369831	chr6	943126	29644931	2.02813076955316	29702061	14408032.5	rs1610602
rs1736915	ZFP57	8.08955142178554	3.44755036696282e-11	3.81157150953659e-07	4.05805386369831	chr6	943126	29644931	2.02813076955316	29704316	14410287.5	rs1736915
rs929158	ZFP57	8.08955142178554	3.44755036696282e-11	3.81157150953659e-07	4.05805386369831	chr6	943126	29644931	2.02813076955316	29706900	14412871.5	rs929158
kgp6681904	ZFP57	8.08955142178554	3.44755036696282e-11	3.81157150953659e-07	4.05805386369831	chr6	943126	29644931	2.02813076955316	29709407	14415378.5	rs1610608
kgp9121236	ZFP57	8.08870847030762	3.45897594675606e-11	3.82019279630902e-07	4.05785158802917	chr6	943126	29644931	2.02813076955316	29698821	14404792.5	rs1611350
rs7334583	CKAP2	-8.08826314077294	3.46502736967857e-11	3.82086536205946e-07	-5.35248862943663	chr13	53029495	53050763	17.5677433765237	52930352	109777	rs7334583
rs9536066	CKAP2	-8.08826314077294	3.46502736967857e-11	3.82086536205946e-07	-5.35248862943663	chr13	53029495	53050763	17.5677433765237	52983981	56148	rs9536066
rs3131788	RNF5P1	8.08362761307011	3.52865142996598e-11	3.85669662111408e-07	0.488430507847155	chr6	3407252	38458775	0.176559057605815	31024796	10091782.5	rs3131788
rs3131788	MICB	5.17729992702225	2.75422980775322e-06	0.00675848717445445	0.952296226809086	chr6	2751271	31478901	2.49936457374991	31024796	13909710	rs3131788
rs3130544	MICB	5.17729992702225	2.75422980775322e-06	0.00675848717445445	0.952296226809086	chr6	2751271	31478901	2.49936457374991	31058340	13943254	rs3130544
rs3130544	RNF5P1	8.08362761307011	3.52865142996598e-11	3.85669662111408e-07	0.488430507847155	chr6	3407252	38458775	0.176559057605815	31058340	10125326.5	rs3130544
rs3130557	MICB	5.17729992702225	2.75422980775322e-06	0.00675848717445445	0.952296226809086	chr6	2751271	31478901	2.49936457374991	31094703	13979617	rs3130557
rs3130557	RNF5P1	8.08362761307011	3.52865142996598e-11	3.85669662111408e-07	0.488430507847155	chr6	3407252	38458775	0.176559057605815	31094703	10161689.5	rs3130557
rs3130566	RNF5P1	8.08362761307011	3.52865142996598e-11	3.85669662111408e-07	0.488430507847155	chr6	3407252	38458775	0.176559057605815	31102618	10169604.5	rs3130566
rs3130566	MICB	5.17729992702225	2.75422980775322e-06	0.00675848717445445	0.952296226809086	chr6	2751271	31478901	2.49936457374991	31102618	13987532	rs3130566
kgp3384856	RNF5P1	8.08362761307011	3.52865142996598e-11	3.85669662111408e-07	0.488430507847155	chr6	3407252	38458775	0.176559057605815	31329642	10396628.5	rs2596547
kgp3384856	MICB	5.17729992702225	2.75422980775322e-06	0.00675848717445445	0.952296226809086	chr6	2751271	31478901	2.49936457374991	31329642	14214556	rs2596547
kgp8043995	MICB	5.17729992702225	2.75422980775322e-06	0.00675848717445445	0.952296226809086	chr6	2751271	31478901	2.49936457374991	31334422	14219336	rs2844577
kgp8043995	RNF5P1	8.08362761307011	3.52865142996598e-11	3.85669662111408e-07	0.488430507847155	chr6	3407252	38458775	0.176559057605815	31334422	10401408.5	rs2844577
rs2844559	MICB	5.17729992702225	2.75422980775322e-06	0.00675848717445445	0.952296226809086	chr6	2751271	31478901	2.49936457374991	31340075	14224989	rs2844559
rs2844559	RNF5P1	8.08362761307011	3.52865142996598e-11	3.85669662111408e-07	0.488430507847155	chr6	3407252	38458775	0.176559057605815	31340075	10407061.5	rs2844559
rs4143332	RNF5P1	8.08362761307011	3.52865142996598e-11	3.85669662111408e-07	0.488430507847155	chr6	3407252	38458775	0.176559057605815	31348365	10415351.5	rs4143332
rs4143332	MICB	5.17729992702225	2.75422980775322e-06	0.00675848717445445	0.952296226809086	chr6	2751271	31478901	2.49936457374991	31348365	14233279	rs4143332
rs2844531	RNF5P1	8.08362761307011	3.52865142996598e-11	3.85669662111408e-07	0.488430507847155	chr6	3407252	38458775	0.176559057605815	31353171	10420157.5	rs2844531
rs2844531	MICB	5.17729992702225	2.75422980775322e-06	0.00675848717445445	0.952296226809086	chr6	2751271	31478901	2.49936457374991	31353171	14238085	rs2844531
rs3094013	RNF5P1	8.08362761307011	3.52865142996598e-11	3.85669662111408e-07	0.488430507847155	chr6	3407252	38458775	0.176559057605815	31434366	10501352.5	rs3094013
rs3094013	MICB	5.17729992702225	2.75422980775322e-06	0.00675848717445445	0.952296226809086	chr6	2751271	31478901	2.49936457374991	31434366	14319280	rs3094013
rs6512047	ZNF266	8.08158005823956	3.5571263079772e-11	3.88580219585876e-07	7.66604631550611	chr19	9523271	9546234	30.2884113789263	9437812	96940.5	rs6512047
kgp4651399	ZNF266	-8.07412682058409	3.66273553627888e-11	3.99495342633067e-07	-7.38292963440909	chr19	9523271	9546234	30.2884113789263	9448917	85835.5	rs8113427
kgp5521182	LOC728613	8.07278534207845	3.68207474561144e-11	4.01189149547626e-07	3.97400776690188	chr5	1597672	1634120	6.5518895531247	1673769	57873	rs72719263
kgp1668316	LOC728613	8.07278534207845	3.68207474561144e-11	4.01189149547626e-07	3.97400776690188	chr5	1597672	1634120	6.5518895531247	1679438	63542	rs7702396
kgp12103577	GUCY1B2	8.07168420482288	3.69802556514012e-11	4.02718770026499e-07	0.379855503969049	chr13	51568647	51640293	0.208953822935651	52411352	806882	rs4943030
rs3135002	HLA-DQA1	4.78165708928512	1.16783987752814e-05	0.0208426493782596	21.6405430243682	chr6	32605183	32611429	24.0600664667296	32668439	60133	rs3135002
rs3135002	HLA-DQB1	8.06804937394303	3.75117211393369e-11	4.08295369138943e-07	38.1726648400851	chr6	3906294	32634466	27.4815584098845	32668439	14398059	rs3135002
rs3135002	HLA-DQB2	-4.45926739394093	3.66864660932776e-05	0.0484706395327765	-1.53546009497311	chr6	3955995	32731330	2.22120455986327	32668439	14324776.5	rs3135002
kgp11829419	HPR	8.05970259072931	3.87612950936937e-11	4.20375586324117e-07	7.97062457121709	chr16	72097125	72111145	12.5846731484939	72078990	25145	rs72626182
kgp918598	HPR	8.05970259072931	3.87612950936937e-11	4.20375586324117e-07	7.97062457121709	chr16	72097125	72111145	12.5846731484939	72108093	3958	rs2000999
kgp332762	LOC100507244	8.05814684417778	3.89987728744369e-11	4.22733410677557e-07	0.544357199393447	chr9	72768050	72790804	0.401648209734206	72808962	29535	rs2182731
kgp4393492	LOC100499177	-8.05616292807792	3.93037252356793e-11	4.25819834513785e-07	-6.67417454876552	chr4	83814605	83822069	32.6288504310003	83718726	99611	rs13103483
rs13244770	WBSCR27	8.05575833487299	3.93662089562914e-11	4.26277509795452e-07	0.654340701043656	chr7	73248921	73256855	1.02604008189734	73280691	27803	rs13244770
kgp3678207	PYROXD2	8.04195633553712	4.15584158011424e-11	4.48402064007324e-07	3.38254508278853	chr10	100143322	100174978	11.5614849520559	100165496	6346	rs2147901
rs12763326	PYROXD2	8.04195633553712	4.15584158011424e-11	4.48402064007324e-07	3.38254508278853	chr10	100143322	100174978	11.5614849520559	100167396	8246	rs12763326
rs6584202	PYROXD2	8.04195633553712	4.15584158011424e-11	4.48402064007324e-07	3.38254508278853	chr10	100143322	100174978	11.5614849520559	100170383	11233	rs6584202
rs1061437	PYROXD2	8.04195633553712	4.15584158011424e-11	4.48402064007324e-07	3.38254508278853	chr10	100143322	100174978	11.5614849520559	100176154	17004	rs1061437
kgp5467716	C2orf52	-8.04095703071077	4.17218077889287e-11	4.49934512253249e-07	-0.555731582234687	chr2	232373137	232379050	0.963340642276416	232378792	2698.5	rs28685161
kgp3402954	CCT6P3	8.04077958255249	4.17508887962397e-11	4.49996480685633e-07	1.31964296891646	chr7	64498732	64535091	6.59029442866738	64741772	224860.5	rs635028
kgp3402954	LOC441242	4.62730978880056	2.0282173095867e-05	0.0315489022752831	0.150107706550263	chr7	65111924	65235797	0.793667939179046	64741772	432088.5	rs635028
rs3132547	CDSN	8.0391318128288	4.20219046778304e-11	4.52475756877366e-07	1.50611645306535	chr6	2378683	31088252	2.14868070477213	31087908	14354440.5	rs3132547
rs1885987	SRR	-8.03299053049731	4.30476094480816e-11	4.63046689678842e-07	-0.890885060622545	chr17	2207248	2228553	4.4622676670839	2203025	14875.5	rs1885987
rs2149564	C9orf130	8.03223291216853	4.31758714921005e-11	4.6418928230948e-07	2.82738362177228	chr9	98568370	98638259	9.40489498990111	98607989	4674.5	rs2149564
rs1131904	MICA	-8.03119828485368	4.33516489456938e-11	4.65841292602283e-07	-8.26429595173661	chr6	2661007	31383090	23.101500535821	31383071	14361022.5	rs1131904
rs12155193	TYW1	8.02190568388292	4.49629058244462e-11	4.82908899836578e-07	4.10230705719693	chr7	66461817	66704498	20.9767278588485	66688206	105048.5	rs12155193
kgp12428752	C1QL3	-8.02130492070719	4.50691146205838e-11	4.83556426224458e-07	-0.849892348421336	chr10	16555742	16564004	1.26407366954721	16554723	5150	rs3087659
kgp5297208	C1QL3	-8.02130492070719	4.50691146205838e-11	4.83556426224458e-07	-0.849892348421336	chr10	16555742	16564004	1.26407366954721	16558290	1583	rs6602130
rs11633597	SPG21	-8.02081963072148	4.51550924569306e-11	4.84232221623096e-07	-6.28114866398952	chr15	65255363	65282251	53.6266567383023	65281624	12817	rs11633597
rs11580510	EFCAB2	8.01356517202362	4.64601167437203e-11	4.9772014113579e-07	8.22189812979451	chr1	245133171	245288530	25.8240562558957	245205876	4974.5	rs11580510
kgp4784226	LOC728554	8.01236834214893	4.66790206378393e-11	4.99810997785961e-07	1.09437950149624	chr5	177302262	177311269	2.48511185476385	177266026	40739.5	rs2382160
kgp11132434	CPNE4	8.01213717143689	4.67214214100766e-11	5.00010800166987e-07	12.0464819380082	chr3	131253577	131753844	12.501905051351	131523457	19746.5	rs35153614
rs12632439	ZNF660	8.0111966784809	4.68943225937128e-11	5.01097313924877e-07	0.720747061112767	chr3	44626456	44637557	1.97585262140316	44528949	103057.5	rs12632439
rs939649	ZNF660	8.0111966784809	4.68943225937128e-11	5.01097313924877e-07	0.720747061112767	chr3	44626456	44637557	1.97585262140316	44632212	205.5	rs939649
rs9461680	PSORS1C3	8.00724584828587	4.76276784410632e-11	5.0867563343e-07	0.521458064481432	chr6	2437381	31145676	0.461434220571837	31243347	14451818.5	rs9461680
kgp9927330	CHURC1	7.99779310613085	4.94292812024368e-11	5.27649635081253e-07	23.100477854383	chr14	65381079	65402084	78.9374686070544	65374863	16718.5	rs8019750
kgp4272151	RPL23AP7	5.73864039948147	3.34153104866424e-07	0.00118620454807244	3.04769486725385	chr2	114368816	114384715	9.75365499045195	114454029	77263.5	rs2044686
kgp4272151	DDX11L2	7.99152930028347	5.06605604776918e-11	5.40519385388737e-07	1.94556235753221	chr2	114356605	114361294	2.45561087935042	114454029	95079.5	rs2044686
kgp10454028	TYW1B	7.98715798699556	5.15379923604419e-11	5.49602664052541e-07	2.48130709809988	chr7	72023729	72298813	3.27654448398283	72026420	134851	rs4717657
rs10785190	GLIPR1L2	-7.98296112338682	5.23947312301726e-11	5.58456189891482e-07	-0.980719280682023	chr12	75784889	75817820	2.56270994543195	75819844	18489.5	rs10785190
rs6864564	SPINK5	7.97630954644942	5.37818932786244e-11	5.72951485305124e-07	3.32517012452415	chr5	147443535	147516925	3.65199223008021	147456843	23387	rs6864564
rs9994651	LOC645513	-7.97498398617401	5.40627002115491e-11	5.75360934750951e-07	-0.775551154204843	chr4	120375938	120420747	3.92311164925185	120587803	189460.5	rs9994651
kgp6360581	LOC100506930	7.97354014061044	5.43702362992508e-11	5.78341640538761e-07	1.74990217936029	chr19	36803963	36822620	7.95713113313557	37654976	841684.5	rs1533736
rs9821905	LOC100125556	7.9724258732595	5.46087706025296e-11	5.80585728660682e-07	0.469407299074516	chr3	125635444	125648867	0.506377860571514	125620850	21305.5	rs9821905
rs3131283	HLA-DRB5	7.97066799483505	5.49872180053406e-11	5.83431225469181e-07	77.3355915975938	chr6	32485154	32498006	32.6050040865722	32119898	371682	rs3131283
rs3134943	HLA-DRB5	7.97066799483505	5.49872180053406e-11	5.83431225469181e-07	77.3355915975938	chr6	32485154	32498006	32.6050040865722	32147761	343819	rs3134943
rs3869132	MICA	-7.97005170733728	5.51205174771441e-11	5.84256901752963e-07	-7.94188192301143	chr6	2661007	31383090	23.101500535821	31410948	14388899.5	rs3869132
kgp8520720	C9orf130	7.95899838978121	5.75670203272052e-11	6.08166703370181e-07	3.34208472662258	chr9	98568370	98638259	9.40489498990111	98804274	200959.5	rs10512242
rs8065832	FLCN	-7.95842549890652	5.76967465402205e-11	6.08166703370181e-07	-14.2414815587648	chr17	17115527	17140502	50.5307387792234	17122327	5687.5	rs8065832
kgp8663246	CHURC1	7.95788073772939	5.78203746549572e-11	6.08166703370181e-07	26.1580327599436	chr14	65381079	65402084	78.9374686070544	65394068	2486.5	rs4902338
rs9268235	RNF5P1	7.95778393322811	5.78423712228031e-11	6.08166703370181e-07	0.533268928618278	chr6	3407252	38458775	0.176559057605815	32290208	11357194.5	rs9268235
rs2395149	RNF5P1	7.95778393322811	5.78423712228031e-11	6.08166703370181e-07	0.533268928618278	chr6	3407252	38458775	0.176559057605815	32325562	11392548.5	rs2395149
kgp2570547	FAHD1	7.95742115362934	5.79248790354677e-11	6.08166703370181e-07	7.53898986928441	chr16	1877225	1890203	27.1096335883629	1889616	5902	rs3813759
rs453494	FAHD1	7.95742115362934	5.79248790354677e-11	6.08166703370181e-07	7.53898986928441	chr16	1877225	1890203	27.1096335883629	1916103	32389	rs453494
kgp10872775	FAHD1	7.95742115362934	5.79248790354677e-11	6.08166703370181e-07	7.53898986928441	chr16	1877225	1890203	27.1096335883629	1917910	34196	rs199968132
kgp6273136	FAHD1	7.95742115362934	5.79248790354677e-11	6.08166703370181e-07	7.53898986928441	chr16	1877225	1890203	27.1096335883629	1923842	40128	rs2815296
kgp6580976	FAHD1	7.95742115362934	5.79248790354677e-11	6.08166703370181e-07	7.53898986928441	chr16	1877225	1890203	27.1096335883629	1925279	41565	rs173164
rs396660	ZFP57	7.95391855377179	5.87275729181076e-11	6.15673623920687e-07	3.78376467746123	chr6	943126	29644931	2.02813076955316	29646165	14352136.5	rs396660
rs445150	ZFP57	7.95391855377179	5.87275729181076e-11	6.15673623920687e-07	3.78376467746123	chr6	943126	29644931	2.02813076955316	29646879	14352850.5	rs445150
kgp11560887	CPNE1	-7.95106627548001	5.93894568398523e-11	6.16475382392982e-07	-11.3310647832111	chr20	34213953	34252878	46.1320230126234	34245379	11963.5	rs11696527
rs6058303	CPNE1	-7.95106627548001	5.93894568398523e-11	6.16475382392982e-07	-11.3310647832111	chr20	34213953	34252878	46.1320230126234	34290281	56865.5	rs6058303
rs11696947	CPNE1	-7.95106627548001	5.93894568398523e-11	6.16475382392982e-07	-11.3310647832111	chr20	34213953	34252878	46.1320230126234	34312658	79242.5	rs11696947
rs11699044	CPNE1	-7.95106627548001	5.93894568398523e-11	6.16475382392982e-07	-11.3310647832111	chr20	34213953	34252878	46.1320230126234	34312713	79297.5	rs11699044
kgp1198068	CPNE1	-7.95106627548001	5.93894568398523e-11	6.16475382392982e-07	-11.3310647832111	chr20	34213953	34252878	46.1320230126234	34344410	110994.5	rs36103066
rs1890470	CPNE1	-7.95106627548001	5.93894568398523e-11	6.16475382392982e-07	-11.3310647832111	chr20	34213953	34252878	46.1320230126234	34357008	123592.5	rs1890470
rs2425149	CPNE1	-7.95106627548001	5.93894568398523e-11	6.16475382392982e-07	-11.3310647832111	chr20	34213953	34252878	46.1320230126234	34359587	126171.5	rs2425149
kgp10523516	CPNE1	-7.95106627548001	5.93894568398523e-11	6.16475382392982e-07	-11.3310647832111	chr20	34213953	34252878	46.1320230126234	34365112	131696.5	rs73902908
kgp7291850	CPNE1	-7.95106627548001	5.93894568398523e-11	6.16475382392982e-07	-11.3310647832111	chr20	34213953	34252878	46.1320230126234	34370100	136684.5	rs6060597
kgp12353707	CPNE1	-7.95106627548001	5.93894568398523e-11	6.16475382392982e-07	-11.3310647832111	chr20	34213953	34252878	46.1320230126234	34398628	165212.5	rs12479473
rs7271036	CPNE1	-7.95106627548001	5.93894568398523e-11	6.16475382392982e-07	-11.3310647832111	chr20	34213953	34252878	46.1320230126234	34467215	233799.5	rs7271036
rs6060676	CPNE1	-7.95106627548001	5.93894568398523e-11	6.16475382392982e-07	-11.3310647832111	chr20	34213953	34252878	46.1320230126234	34498551	265135.5	rs6060676
rs6060677	CPNE1	-7.95106627548001	5.93894568398523e-11	6.16475382392982e-07	-11.3310647832111	chr20	34213953	34252878	46.1320230126234	34499368	265952.5	rs6060677
rs17431878	CPNE1	-7.95106627548001	5.93894568398523e-11	6.16475382392982e-07	-11.3310647832111	chr20	34213953	34252878	46.1320230126234	34502107	268691.5	rs17431878
kgp12178507	CPNE1	-7.95106627548001	5.93894568398523e-11	6.16475382392982e-07	-11.3310647832111	chr20	34213953	34252878	46.1320230126234	34507921	274505.5	rs6060683
rs11167280	CPNE1	-7.95106627548001	5.93894568398523e-11	6.16475382392982e-07	-11.3310647832111	chr20	34213953	34252878	46.1320230126234	34560526	327110.5	rs11167280
rs677977	ACP6	-7.94821868984398	6.00577062439234e-11	6.23104855976715e-07	-3.64057750586471	chr1	147119168	147142634	12.0186010319183	147083744	47157	rs677977
kgp4143093	FAHD1	7.9465427541938	6.04545175811317e-11	6.2660446995338e-07	7.59179586047311	chr16	1877225	1890203	27.1096335883629	1865094	18620	rs12597098
rs204999	RNF5P1	7.94589020990267	6.06097299451338e-11	6.27595517025947e-07	0.36998000382334	chr6	3407252	38458775	0.176559057605815	32109979	11176965.5	rs204999
kgp10631483	ACP6	7.94081173894158	6.18314029992725e-11	6.39616648993247e-07	3.0492385185149	chr1	147119168	147142634	12.0186010319183	147099315	31586	rs12082988
kgp1623567	GPX5	7.93990959092174	6.20509890733086e-11	6.41573048711806e-07	0.00778172573780136	chr6	15993	28502728	0.000898574953166045	22862072	8602711.5	rs9379448
kgp5749831	LOC401164	7.93699171086731	6.2766575038134e-11	6.47699943150175e-07	0.272100662609612	chr4	189376732	189523062	0.164763674522535	189361083	88814	rs201328647
rs10026052	LOC401164	7.93699171086731	6.2766575038134e-11	6.47699943150175e-07	0.272100662609612	chr4	189376732	189523062	0.164763674522535	189362292	87605	rs10026052
kgp6105284	LOC401164	7.93699171086731	6.2766575038134e-11	6.47699943150175e-07	0.272100662609612	chr4	189376732	189523062	0.164763674522535	189370737	79160	rs2135743
kgp6242493	GXYLT2	-7.93387145342236	6.35409412121913e-11	6.55048881361252e-07	-3.59875603878465	chr3	72937385	73024522	14.0928169449422	72975445	5508.5	rs955546
kgp6582539	POLR1B	7.93228800450287	6.39375648554778e-11	6.58815233280783e-07	3.88691091978168	chr2	113299492	113334727	17.2944117696786	113342051	24941.5	rs3748026
rs2745189	FAHD1	7.93176172275873	6.40699366880634e-11	6.59533861494773e-07	7.5271326540877	chr16	1877225	1890203	27.1096335883629	1851148	32566	rs2745189
kgp2536749	ZNF204P	5.97759704470377	1.33920676179038e-07	0.000565382777599521	6.46440363301982	chr6	27325602	27343153	26.6393399237527	27416188	81810.5	rs191299419
kgp2536749	POM121L2	7.9265093628458	6.540615964025e-11	6.71975163026547e-07	0.0649641404810011	chr6	27276842	27280011	0.0242953294979567	27416188	137761.5	rs191299419
kgp6617144	SPTSSB	7.92113193682799	6.68031248228146e-11	6.8499085088825e-07	0.374397358037854	chr3	161062580	161089871	0.448575649105533	161130070	53844.5	rs11710916
rs1811483	SPTSSB	7.92113193682799	6.68031248228146e-11	6.8499085088825e-07	0.374397358037854	chr3	161062580	161089871	0.448575649105533	161130900	54674.5	rs1811483
rs17843604	HLA-DRB1	4.74025073052663	1.35516791368314e-05	0.0233451759340626	47.0053747098793	chr6	3720949	32557562	104.486710074765	32620283	14481027.5	rs17843604
rs17843604	HLA-DQB2	-7.91379409388373	6.87577149820996e-11	7.04347143128143e-07	-1.72313148798683	chr6	3955995	32731330	2.22120455986327	32620283	14276620.5	rs17843604
rs17843604	HLA-DQB1	5.56860496632747	6.37013974587597e-07	0.00203059555287329	24.2005626625366	chr6	3906294	32634466	27.4815584098845	32620283	14349903	rs17843604
rs17843604	HLA-DQA1	6.7123156906591	7.72709688414628e-09	4.84789772080363e-05	21.1377067371961	chr6	32605183	32611429	24.0600664667296	32620283	11977	rs17843604
kgp1999957	LOC645513	-7.91035106205426	6.96944835716716e-11	7.13332272929374e-07	-0.802202409065591	chr4	120375938	120420747	3.92311164925185	120557684	159341.5	rs2389879
rs3743853	FAHD1	7.90933441669572	6.99735258533424e-11	7.13332272929374e-07	7.46620248844486	chr16	1877225	1890203	27.1096335883629	1877558	6156	rs3743853
kgp5226863	FAHD1	7.90933441669572	6.99735258533424e-11	7.13332272929374e-07	7.46620248844486	chr16	1877225	1890203	27.1096335883629	1878492	5222	rs1065583
kgp761165	FAHD1	7.90933441669572	6.99735258533424e-11	7.13332272929374e-07	7.46620248844486	chr16	1877225	1890203	27.1096335883629	1878597	5117	rs1065585
kgp9131576	FAHD1	7.90933441669572	6.99735258533424e-11	7.13332272929374e-07	7.46620248844486	chr16	1877225	1890203	27.1096335883629	1878801	4913	rs1065589
kgp16509675	FAHD1	7.90933441669572	6.99735258533424e-11	7.13332272929374e-07	7.46620248844486	chr16	1877225	1890203	27.1096335883629	1882767	947	rs76471926
rs9652776	FAHD1	7.90933441669572	6.99735258533424e-11	7.13332272929374e-07	7.46620248844486	chr16	1877225	1890203	27.1096335883629	1886233	2519	rs9652776
rs12325282	FAHD1	7.90933441669572	6.99735258533424e-11	7.13332272929374e-07	7.46620248844486	chr16	1877225	1890203	27.1096335883629	1887016	3302	rs12325282
rs3813760	FAHD1	7.90933441669572	6.99735258533424e-11	7.13332272929374e-07	7.46620248844486	chr16	1877225	1890203	27.1096335883629	1889645	5931	rs3813760
rs9806945	FAHD1	7.90933441669572	6.99735258533424e-11	7.13332272929374e-07	7.46620248844486	chr16	1877225	1890203	27.1096335883629	1894961	11247	rs9806945
kgp10756660	DNM1P46	-7.89634922196573	7.3637609903102e-11	7.43149407030546e-07	-2.36621045048155	chr15	100330361	100347132	3.60910478171087	100339589	842.5	rs12903827
rs3130117	RNF5P1	7.89464218395779	7.41333721611855e-11	7.43149407030546e-07	0.492770790280133	chr6	3407252	38458775	0.176559057605815	30508956	9575942.5	rs3130117
rs3130117	MICB	4.80909463739281	1.05792172340812e-05	0.0193987236155735	0.922468774276154	chr6	2751271	31478901	2.49936457374991	30508956	13393870	rs3130117
rs3130247	RNF5P1	7.89464218395779	7.41333721611855e-11	7.43149407030546e-07	0.492770790280133	chr6	3407252	38458775	0.176559057605815	30515043	9582029.5	rs3130247
rs3130247	MICB	4.80909463739281	1.05792172340812e-05	0.0193987236155735	0.922468774276154	chr6	2751271	31478901	2.49936457374991	30515043	13399957	rs3130247
rs3132610	MICB	4.80909463739281	1.05792172340812e-05	0.0193987236155735	0.922468774276154	chr6	2751271	31478901	2.49936457374991	30544401	13429315	rs3132610
rs3132610	RNF5P1	7.89464218395779	7.41333721611855e-11	7.43149407030546e-07	0.492770790280133	chr6	3407252	38458775	0.176559057605815	30544401	9611387.5	rs3132610
rs9262130	RNF5P1	7.89464218395779	7.41333721611855e-11	7.43149407030546e-07	0.492770790280133	chr6	3407252	38458775	0.176559057605815	30603519	9670505.5	rs9262130
rs9262130	MICB	4.80909463739281	1.05792172340812e-05	0.0193987236155735	0.922468774276154	chr6	2751271	31478901	2.49936457374991	30603519	13488433	rs9262130
rs9262141	MICB	4.80909463739281	1.05792172340812e-05	0.0193987236155735	0.922468774276154	chr6	2751271	31478901	2.49936457374991	30644137	13529051	rs9262141
rs9262141	RNF5P1	7.89464218395779	7.41333721611855e-11	7.43149407030546e-07	0.492770790280133	chr6	3407252	38458775	0.176559057605815	30644137	9711123.5	rs9262141
rs9262143	RNF5P1	7.89464218395779	7.41333721611855e-11	7.43149407030546e-07	0.492770790280133	chr6	3407252	38458775	0.176559057605815	30652781	9719767.5	rs9262143
rs9262143	MICB	4.80909463739281	1.05792172340812e-05	0.0193987236155735	0.922468774276154	chr6	2751271	31478901	2.49936457374991	30652781	13537695	rs9262143
rs3132585	RNF5P1	7.89464218395779	7.41333721611855e-11	7.43149407030546e-07	0.492770790280133	chr6	3407252	38458775	0.176559057605815	30687614	9754600.5	rs3132585
rs3132585	MICB	4.80909463739281	1.05792172340812e-05	0.0193987236155735	0.922468774276154	chr6	2751271	31478901	2.49936457374991	30687614	13572528	rs3132585
rs3129973	RNF5P1	7.89464218395779	7.41333721611855e-11	7.43149407030546e-07	0.492770790280133	chr6	3407252	38458775	0.176559057605815	30721143	9788129.5	rs3129973
rs3129973	MICB	4.80909463739281	1.05792172340812e-05	0.0193987236155735	0.922468774276154	chr6	2751271	31478901	2.49936457374991	30721143	13606057	rs3129973
rs3132600	MICB	4.80909463739281	1.05792172340812e-05	0.0193987236155735	0.922468774276154	chr6	2751271	31478901	2.49936457374991	30746367	13631281	rs3132600
rs3132600	RNF5P1	7.89464218395779	7.41333721611855e-11	7.43149407030546e-07	0.492770790280133	chr6	3407252	38458775	0.176559057605815	30746367	9813353.5	rs3132600
rs3129984	RNF5P1	7.89464218395779	7.41333721611855e-11	7.43149407030546e-07	0.492770790280133	chr6	3407252	38458775	0.176559057605815	30761572	9828558.5	rs3129984
rs3129984	MICB	4.80909463739281	1.05792172340812e-05	0.0193987236155735	0.922468774276154	chr6	2751271	31478901	2.49936457374991	30761572	13646486	rs3129984
rs1264347	MICB	4.80909463739281	1.05792172340812e-05	0.0193987236155735	0.922468774276154	chr6	2751271	31478901	2.49936457374991	30798697	13683611	rs1264347
rs1264347	RNF5P1	7.89464218395779	7.41333721611855e-11	7.43149407030546e-07	0.492770790280133	chr6	3407252	38458775	0.176559057605815	30798697	9865683.5	rs1264347
rs1264341	RNF5P1	7.89464218395779	7.41333721611855e-11	7.43149407030546e-07	0.492770790280133	chr6	3407252	38458775	0.176559057605815	30802465	9869451.5	rs1264341
rs1264341	MICB	4.80909463739281	1.05792172340812e-05	0.0193987236155735	0.922468774276154	chr6	2751271	31478901	2.49936457374991	30802465	13687379	rs1264341
rs2535340	RNF5P1	7.89464218395779	7.41333721611855e-11	7.43149407030546e-07	0.492770790280133	chr6	3407252	38458775	0.176559057605815	30838497	9905483.5	rs2535340
rs2535340	MICB	4.80909463739281	1.05792172340812e-05	0.0193987236155735	0.922468774276154	chr6	2751271	31478901	2.49936457374991	30838497	13723411	rs2535340
rs1264322	RNF5P1	7.89464218395779	7.41333721611855e-11	7.43149407030546e-07	0.492770790280133	chr6	3407252	38458775	0.176559057605815	30857894	9924880.5	rs1264322
rs1264322	MICB	4.80909463739281	1.05792172340812e-05	0.0193987236155735	0.922468774276154	chr6	2751271	31478901	2.49936457374991	30857894	13742808	rs1264322
rs886422	MICB	4.80909463739281	1.05792172340812e-05	0.0193987236155735	0.922468774276154	chr6	2751271	31478901	2.49936457374991	30864279	13749193	rs886422
rs886422	RNF5P1	7.89464218395779	7.41333721611855e-11	7.43149407030546e-07	0.492770790280133	chr6	3407252	38458775	0.176559057605815	30864279	9931265.5	rs886422
kgp7395885	RNF5P1	7.89464218395779	7.41333721611855e-11	7.43149407030546e-07	0.492770790280133	chr6	3407252	38458775	0.176559057605815	30879636	9946622.5	rs886420
kgp7395885	MICB	4.80909463739281	1.05792172340812e-05	0.0193987236155735	0.922468774276154	chr6	2751271	31478901	2.49936457374991	30879636	13764550	rs886420
rs886420	RNF5P1	7.89464218395779	7.41333721611855e-11	7.43149407030546e-07	0.492770790280133	chr6	3407252	38458775	0.176559057605815	30879636	9946622.5	rs886420
rs886420	MICB	4.80909463739281	1.05792172340812e-05	0.0193987236155735	0.922468774276154	chr6	2751271	31478901	2.49936457374991	30879636	13764550	rs886420
rs1264308	RNF5P1	7.89464218395779	7.41333721611855e-11	7.43149407030546e-07	0.492770790280133	chr6	3407252	38458775	0.176559057605815	30879987	9946973.5	rs1264308
rs1264308	MICB	4.80909463739281	1.05792172340812e-05	0.0193987236155735	0.922468774276154	chr6	2751271	31478901	2.49936457374991	30879987	13764901	rs1264308
rs1264304	MICB	4.80909463739281	1.05792172340812e-05	0.0193987236155735	0.922468774276154	chr6	2751271	31478901	2.49936457374991	30882415	13767329	rs1264304
rs1264304	RNF5P1	7.89464218395779	7.41333721611855e-11	7.43149407030546e-07	0.492770790280133	chr6	3407252	38458775	0.176559057605815	30882415	9949401.5	rs1264304
rs3132510	RNF5P1	7.89464218395779	7.41333721611855e-11	7.43149407030546e-07	0.492770790280133	chr6	3407252	38458775	0.176559057605815	31172151	10239137.5	rs3132510
rs3132510	MICB	4.80909463739281	1.05792172340812e-05	0.0193987236155735	0.922468774276154	chr6	2751271	31478901	2.49936457374991	31172151	14057065	rs3132510
rs2941504	PNMT	4.87808446234021	8.24343529729342e-06	0.0159855230908446	1.28685745302781	chr17	37824507	37826728	4.54334931896808	37830900	5282.5	rs2941504
rs2941504	PGAP3	7.89422370156923	7.42554182116029e-11	7.4401873070224e-07	4.20780282563925	chr17	37827375	37844310	21.6843259550546	37830900	4942.5	rs2941504
rs1402752	ZNF660	7.89389309292656	7.43519790668908e-11	7.44278081907889e-07	0.767522747122961	chr3	44626456	44637557	1.97585262140316	44687300	55293.5	rs1402752
kgp2842519	ZNF660	7.89389309292656	7.43519790668908e-11	7.44278081907889e-07	0.767522747122961	chr3	44626456	44637557	1.97585262140316	44694506	62499.5	rs6441863
kgp4249972	CPSF1	-7.88334756339528	7.74988883757851e-11	7.73940058119149e-07	-12.2069827077542	chr8	145618446	145634733	45.1775054055492	145587615	38974.5	rs7014684
kgp7185276	SNHG5	-7.88045309316324	7.83857293874859e-11	7.81610276145988e-07	-17.7026552177617	chr6	86386725	86388451	37.0009038936061	86223316	164272	rs12203963
kgp5568134	SNHG5	-7.88045309316324	7.83857293874859e-11	7.81610276145988e-07	-17.7026552177617	chr6	86386725	86388451	37.0009038936061	86387888	300	rs1059307
kgp11265654	SNHG5	-7.88045309316324	7.83857293874859e-11	7.81610276145988e-07	-17.7026552177617	chr6	86386725	86388451	37.0009038936061	86425148	37560	rs9342045
rs6795970	SCN10A	-7.88035684376852	7.84153933453455e-11	7.81610276145988e-07	-0.226086834164306	chr3	38738837	38835501	0.335986075720359	38766675	20494	rs6795970
rs8042506	SPG21	-7.8792215041082	7.87661534090569e-11	7.84735114402275e-07	-6.28523074480346	chr15	65255363	65282251	53.6266567383023	65289423	20616	rs8042506
rs4042937	FAM21B	7.87837183952865	7.90296825619438e-11	7.86988340440526e-07	10.9487785672938	chr10	47894023	51893269	12.0250639739608	51797239	1903593	rs4042937
rs10812210	FLJ35024	7.87732275409193	7.93562819459076e-11	7.89867201909212e-07	4.18412005147978	chr9	2535655	2622373	5.4096494752015	2536828	42186	rs10812210
kgp351646	LOC285359	7.87516604012709	8.00319582691588e-11	7.94714628827742e-07	0.702076151107211	chr3	101431278	101432260	1.74329571218806	101434449	2680	rs12636047
rs11914318	LOC285359	7.87516604012709	8.00319582691588e-11	7.94714628827742e-07	0.702076151107211	chr3	101431278	101432260	1.74329571218806	101453858	22089	rs11914318
rs1031710	LOC285359	7.87516604012709	8.00319582691588e-11	7.94714628827742e-07	0.702076151107211	chr3	101431278	101432260	1.74329571218806	101463895	32126	rs1031710
kgp7014304	LOC285359	7.87516604012709	8.00319582691588e-11	7.94714628827742e-07	0.702076151107211	chr3	101431278	101432260	1.74329571218806	101480156	48387	rs34376498
rs13099674	LOC285359	7.87516604012709	8.00319582691588e-11	7.94714628827742e-07	0.702076151107211	chr3	101431278	101432260	1.74329571218806	101489629	57860	rs13099674
rs1827293	NBPF3	-7.87419466089777	8.03381603596147e-11	7.9700366943537e-07	-2.043278305576	chr1	21766631	21811393	12.903801586314	21795388	6376	rs1827293
rs2236570	ACP6	-7.87167747331821	8.11371089636234e-11	8.04550759264962e-07	-3.47520831240236	chr1	147119168	147142634	12.0186010319183	147093887	37014	rs2236570
kgp4852058	SEPHS1P	-7.86957437222127	8.18107256274156e-11	8.10848546706512e-07	-0.608329811501457	chr7	64310071	64314178	1.00830253575707	64265324	46800.5	rs6978652
kgp10222154	SNX31	7.86846197617073	8.21692842734761e-11	8.1363654424818e-07	0.834287734046839	chr8	101585112	101661893	1.29757646432142	101682471	58968.5	rs1786340
rs12951902	C17orf97	7.86447404647519	8.346769693774e-11	8.26104978106645e-07	1.83422284823416	chr17	260118	264457	2.38831560083656	260747	1540.5	rs12951902
rs3130628	RNF5P1	7.8596634531245	8.50613288409203e-11	8.41087138407151e-07	0.446801798871051	chr6	3407252	38458775	0.176559057605815	31609272	10676258.5	rs3130628
kgp5273597	NTPCR	-7.85906587468892	8.52614078421428e-11	8.41485267239064e-07	-8.75775973506722	chr1	233086370	233114219	28.9024626564475	233070803	29491.5	rs12410594
rs12744791	NTPCR	-7.85906587468892	8.52614078421428e-11	8.41485267239064e-07	-8.75775973506722	chr1	233086370	233114219	28.9024626564475	233089728	10566.5	rs12744791
rs4455270	GXYLT2	-7.85845045586303	8.5467952711083e-11	8.43128663405368e-07	-3.88089010713794	chr3	72937385	73024522	14.0928169449422	73004057	23103.5	rs4455270
rs1264701	HLA-H	7.85814668680885	8.55700873194859e-11	8.43741011299478e-07	4.38197977691055	chr6	1097261	29858856	4.87117921438596	30066358	14588299.5	rs1264701
rs107068	ZBTB32	-7.85786774121276	8.56639833187429e-11	8.44271589508846e-07	-0.132621365129648	chr19	36203830	36207940	0.223370971701638	36204690	1195	rs107068
kgp3389131	UGT2B4	-7.85307651212873	8.72929628291475e-11	8.59120126318529e-07	-12.4749935035629	chr4	70345883	70361626	16.4371377971434	70363734	9979.5	rs201580697
rs8111858	STAP2	7.84900813565506	8.87005084660793e-11	8.7215781215545e-07	1.31110589173753	chr19	4324040	4338847	3.13909011843987	4326239	5204.5	rs8111858
rs9995716	LOC645513	-7.8435033191035	9.06412721834683e-11	8.90824707026918e-07	-0.83244825887486	chr4	120375938	120420747	3.92311164925185	120264996	133346.5	rs9995716
kgp10080370	CCT6P3	7.84240532183254	9.10334364548643e-11	8.94261613101583e-07	1.32779777448489	chr7	64498732	64535091	6.59029442866738	64894624	377712.5	rs200069221
rs10411146	ZNF266	7.84185608357204	9.12302412208223e-11	8.95359689563009e-07	7.66362028367332	chr19	9523271	9546234	30.2884113789263	9438867	95885.5	rs10411146
rs2278406	ZNF266	7.84185608357204	9.12302412208223e-11	8.95359689563009e-07	7.66362028367332	chr19	9523271	9546234	30.2884113789263	9473229	61523.5	rs2278406
rs6830247	ZNF718	7.84058478137384	9.16874141268902e-11	8.99427397187753e-07	1.31912865660128	chr4	53277	156490	2.18437866489325	150683	45799.5	rs6830247
rs320887	LOC100506930	7.8376496354159	9.27517034524304e-11	9.09444183748519e-07	1.70586714406908	chr19	36803963	36822620	7.95713113313557	37693438	880146.5	rs320887
kgp7716863	POMZP3	7.82877164567989	9.6046769966126e-11	9.40876749617314e-07	1.6687544288681	chr7	76239303	76256620	3.26161420611212	76214017	33944.5	rs146568439
rs2274202	CKAP2	7.82163119475684	9.87818040973297e-11	9.65872246128197e-07	5.0557867334099	chr13	53029495	53050763	17.5677433765237	52722798	317331	rs2274202
rs13124826	ZNF718	7.81237344829206	1.02444259483136e-10	1.00121831482375e-06	1.13863289852971	chr4	53277	156490	2.18437866489325	208400	103516.5	rs13124826
kgp22807907	SPSB2	7.79813904934466	1.08342529505468e-10	1.05739186042316e-06	1.21727328513353	chr12	6980100	6982521	3.45056930140892	7014962	33651.5	rs2071071
kgp22807907	LRRC23	5.67699223683138	4.22454582833342e-07	0.00142840093967763	1.45751814410819	chr12	7013897	7023406	8.58433046005368	7014962	3689.5	rs2071071
kgp11485835	CPSF1	-7.79714556009102	1.08766672205751e-10	1.06005770405423e-06	-13.0849974770896	chr8	145618446	145634733	45.1775054055492	145623098	3491.5	rs2977834
rs13258200	CPSF1	-7.79714556009102	1.08766672205751e-10	1.06005770405423e-06	-13.0849974770896	chr8	145618446	145634733	45.1775054055492	145631197	4607.5	rs13258200
kgp11893467	SPTSSB	7.79410424055646	1.10075441146547e-10	1.07032999577969e-06	0.427410517456082	chr3	161062580	161089871	0.448575649105533	160876897	199328.5	rs34691229
rs16831981	SPTSSB	7.79410424055646	1.10075441146547e-10	1.07032999577969e-06	0.427410517456082	chr3	161062580	161089871	0.448575649105533	160897780	178445.5	rs16831981
rs2631362	LOC553103	-7.79351955616921	1.10328849068175e-10	1.07032999577969e-06	-1.10912001370916	chr5	131646969	131705608	3.91279024668209	131707293	31004.5	rs2631362
rs2631359	LOC553103	-7.79351955616921	1.10328849068175e-10	1.07032999577969e-06	-1.10912001370916	chr5	131646969	131705608	3.91279024668209	131707892	31603.5	rs2631359
rs671473	LOC553103	-7.79351955616921	1.10328849068175e-10	1.07032999577969e-06	-1.10912001370916	chr5	131646969	131705608	3.91279024668209	131708535	32246.5	rs671473
rs274571	LOC553103	-7.79351955616921	1.10328849068175e-10	1.07032999577969e-06	-1.10912001370916	chr5	131646969	131705608	3.91279024668209	131712125	35836.5	rs274571
rs274570	LOC553103	-7.79351955616921	1.10328849068175e-10	1.07032999577969e-06	-1.10912001370916	chr5	131646969	131705608	3.91279024668209	131713226	36937.5	rs274570
rs635619	LOC553103	-7.79351955616921	1.10328849068175e-10	1.07032999577969e-06	-1.10912001370916	chr5	131646969	131705608	3.91279024668209	131720265	43976.5	rs635619
rs16950178	WDR59	7.78143240917152	1.15700378234508e-10	1.12140757329508e-06	10.4160849665098	chr16	74907471	75019017	44.4358852068164	74948178	15066	rs16950178
kgp8188538	FLJ32224	7.77735620138493	1.17570259448054e-10	1.13900693717308e-06	0.40296022701224	chr1	43424720	43449029	0.570924371155501	43431528	5346.5	rs4660239
rs1736219	FLCN	-7.77544470638144	1.18457511113381e-10	1.1470748942984e-06	-14.0793346796065	chr17	17115527	17140502	50.5307387792234	17127471	543.5	rs1736219
rs12933120	CLUAP1	7.77411486413484	1.19078730005803e-10	1.15256051043683e-06	5.52883313636517	chr16	3550963	3587669	21.7035916084095	3634746	65430	rs12933120
kgp22782557	CCT6P3	7.77010195236461	1.20973150221104e-10	1.17035871497909e-06	1.32415549607099	chr7	64498732	64535091	6.59029442866738	64862325	345413.5	rs3857681
rs10203795	RGPD4	7.76953874159033	1.21241434923208e-10	1.17134008692426e-06	0.742314527689791	chr2	108443388	108509000	1.21103530458749	109055717	579523	rs10203795
rs10169264	RGPD4	7.76953874159033	1.21241434923208e-10	1.17134008692426e-06	0.742314527689791	chr2	108443388	108509000	1.21103530458749	109055908	579714	rs10169264
kgp1751415	RGPD4	7.76953874159033	1.21241434923208e-10	1.17134008692426e-06	0.742314527689791	chr2	108443388	108509000	1.21103530458749	109106381	630187	rs12104502
kgp6234748	HCG9	4.79991691631215	1.09351204398415e-05	0.0198902823964646	0.207580728227733	chr6	1235684	29946177	0.290147594847033	29924440	14333509.5	rs17179851
kgp6234748	OR12D3	4.65609051518874	1.83082041046461e-05	0.029073171364355	0.00715574534302976	chr6	644333	29343068	0.000791270300210061	29924440	14930739.5	rs17179851
kgp6234748	HLA-H	7.76825908705224	1.2185321278104e-10	1.17671083134018e-06	5.43472065332518	chr6	1097261	29858856	4.87117921438596	29924440	14446381.5	rs17179851
kgp1545964	OSGEP	-7.76745900002263	1.22237287910752e-10	1.17987878339423e-06	-2.52668749380899	chr14	20915207	20923267	23.1271194102505	20908503	10734	rs2319195
rs3788216	PCBP3	7.75298540565233	1.29398281461355e-10	1.22818168897826e-06	1.72017586129594	chr21	47269875	47362368	2.31752337158344	47287226	28895.5	rs3788216
rs3788227	PCBP3	7.75298540565233	1.29398281461355e-10	1.22818168897826e-06	1.72017586129594	chr21	47269875	47362368	2.31752337158344	47300385	15736.5	rs3788227
rs12481913	PCBP3	7.75298540565233	1.29398281461355e-10	1.22818168897826e-06	1.72017586129594	chr21	47269875	47362368	2.31752337158344	47303177	12944.5	rs12481913
kgp12344859	KDM1B	7.75280180878891	1.29491765103156e-10	1.22818168897826e-06	4.67778906789859	chr6	18155619	18224084	22.8105354852929	18210109	20257.5	rs34969716
kgp9284228	SPSB2	7.75113928932806	1.30341368701239e-10	1.23323417006453e-06	1.19714033148512	chr12	6980100	6982521	3.45056930140892	7003218	21907.5	rs199669503
kgp9284228	LRRC23	5.76856262488826	2.98141681070767e-07	0.00108008177832134	1.45269485472231	chr12	7013897	7023406	8.58433046005368	7003218	15433.5	rs199669503
kgp10321508	LOC285359	7.74725966742176	1.32345753595254e-10	1.24883267510071e-06	0.702861783932459	chr3	101431278	101432260	1.74329571218806	101371922	59847	rs7629753
rs2288272	LOC285359	7.74725966742176	1.32345753595254e-10	1.24883267510071e-06	0.702861783932459	chr3	101431278	101432260	1.74329571218806	101378476	53293	rs2288272
rs13081846	LOC285359	7.74725966742176	1.32345753595254e-10	1.24883267510071e-06	0.702861783932459	chr3	101431278	101432260	1.74329571218806	101383321	48448	rs13081846
rs17411983	LOC285359	7.74725966742176	1.32345753595254e-10	1.24883267510071e-06	0.702861783932459	chr3	101431278	101432260	1.74329571218806	101399126	32643	rs17411983
kgp11908822	LOC285359	7.74725966742176	1.32345753595254e-10	1.24883267510071e-06	0.702861783932459	chr3	101431278	101432260	1.74329571218806	101400167	31602	rs3094296
kgp5961872	OR14J1	5.13848741715995	3.17902595924694e-06	0.00750027128056362	0.00601429991051147	chr6	577912	29275432	0.000588038172809071	706155	14220517	rs12527617
kgp5961872	TRIM40	7.74587321631236	1.33069514658253e-10	1.25509986298933e-06	0.0173720580361975	chr6	1344745	30116512	0.00304852657132106	706155	15024473.5	rs12527617
kgp6122478	C1QL3	-7.74573916745449	1.33139701112684e-10	1.25519974177142e-06	-0.824393703669888	chr10	16555742	16564004	1.26407366954721	16554254	5619	rs7075357
rs6839561	LYAR	-7.74354397050071	1.34294367666869e-10	1.26551909809947e-06	-5.29756090980391	chr4	4269429	4291896	19.3494354087912	4320468	39805.5	rs6839561
rs1264376	MICB	4.69130963569594	1.61466141387233e-05	0.0267204553724308	0.857296489224253	chr6	2751271	31478901	2.49936457374991	30765579	13650493	rs1264376
rs1264376	RNF5P1	7.73998459431541	1.36187929485832e-10	1.28221562672008e-06	0.461735865842139	chr6	3407252	38458775	0.176559057605815	30765579	9832565.5	rs1264376
kgp2818333	GXYLT2	-7.7371076837352	1.37737937378598e-10	1.29622957243341e-06	-3.52719668046648	chr3	72937385	73024522	14.0928169449422	73036998	56044.5	rs34681332
kgp3920519	ZNF266	7.73191184945458	1.40582205133969e-10	1.32181527186449e-06	7.50173395350114	chr19	9523271	9546234	30.2884113789263	9438588	96164.5	rs6512049
rs1865040	ZNF266	7.73191184945458	1.40582205133969e-10	1.32181527186449e-06	7.50173395350114	chr19	9523271	9546234	30.2884113789263	9457246	77506.5	rs1865040
rs2740584	PCDHB8	7.73117481651965	1.40990399870176e-10	1.32506175157024e-06	0.971805952949357	chr5	140557371	140560081	1.75164973129228	140561768	3042	rs2740584
rs4764605	TAPBPL	7.7291507744779	1.42117498217588e-10	1.33446353980152e-06	6.40886721835295	chr12	6561177	6571488	21.4845854364471	6623389	57056.5	rs4764605
kgp7892092	GNB4	7.72311795717828	1.45530687010675e-10	1.36468764567519e-06	29.8398603558905	chr3	179113876	179169371	66.4763899096187	179168462	26838.5	rs4855074
kgp5456693	LYAR	-7.71922377431449	1.47777351990161e-10	1.38329177435199e-06	-5.29467713361311	chr4	4269429	4291896	19.3494354087912	4296604	15941.5	rs2980161
rs2920253	LYAR	-7.71922377431449	1.47777351990161e-10	1.38329177435199e-06	-5.29467713361311	chr4	4269429	4291896	19.3494354087912	4300855	20192.5	rs2920253
rs2920217	LYAR	-7.71922377431449	1.47777351990161e-10	1.38329177435199e-06	-5.29467713361311	chr4	4269429	4291896	19.3494354087912	4304522	23859.5	rs2920217
kgp8888881	NMRAL1	7.71750482259309	1.48780076355566e-10	1.39205923118594e-06	2.74573191546137	chr16	4511695	4524896	9.21972834536464	4431202	87093.5	rs758044
kgp9083503	GXYLT2	-7.71644541202008	1.49401456296512e-10	1.39725244090934e-06	-3.901057956133	chr3	72937385	73024522	14.0928169449422	73005603	24649.5	rs6792080
rs2226955	LRRC23	5.22428872661495	2.3141059697673e-06	0.00588841919654504	1.41762713805453	chr12	7013897	7023406	8.58433046005368	6965194	53457.5	rs2226955
rs2226955	SPSB2	7.70601672790001	1.55658585891781e-10	1.45447948939625e-06	1.24424805718262	chr12	6980100	6982521	3.45056930140892	6965194	16116.5	rs2226955
rs3129883	HLA-DRB5	7.70316660536383	1.57413817805723e-10	1.46957646823355e-06	67.5420670212131	chr6	32485154	32498006	32.6050040865722	32410137	81443	rs3129883
rs3129883	HLA-DRB1	4.82949094216793	9.82836773819234e-06	0.018342911327115	58.9848559029751	chr6	3720949	32557562	104.486710074765	32410137	14270881.5	rs3129883
rs3129886	HLA-DRB5	7.70316660536383	1.57413817805723e-10	1.46957646823355e-06	67.5420670212131	chr6	32485154	32498006	32.6050040865722	32410576	81004	rs3129886
rs3129886	HLA-DRB1	4.82949094216793	9.82836773819234e-06	0.018342911327115	58.9848559029751	chr6	3720949	32557562	104.486710074765	32410576	14271320.5	rs3129886
rs17730748	CCDC157	7.69823639995428	1.60496954596441e-10	1.49637001698134e-06	0.736808862850508	chr22	30752627	30772818	1.45814838576112	30746595	16127.5	rs17730748
rs17730748	RNF215	5.88757227567067	1.89177919455472e-07	0.000739762867645525	2.52188062311635	chr22	30774803	30783302	10.0198375518445	30746595	32457.5	rs17730748
kgp4541605	RNF215	5.88757227567067	1.89177919455472e-07	0.000739762867645525	2.52188062311635	chr22	30774803	30783302	10.0198375518445	30751627	27425.5	rs4820834
kgp4541605	CCDC157	7.69823639995428	1.60496954596441e-10	1.49637001698134e-06	0.736808862850508	chr22	30752627	30772818	1.45814838576112	30751627	11095.5	rs4820834
kgp9467178	CYP2D6	7.69750611442222	1.60958754223549e-10	1.50001152292549e-06	0.862362031534643	chr22	42522501	42526883	1.79078471839099	42569024	44332	rs714002
rs1760944	OSGEP	-7.69537570968366	1.62313538149377e-10	1.5112996315493e-06	-2.62099170044068	chr14	20915207	20923267	23.1271194102505	20923149	3912	rs1760944
rs1460097	LOC285359	7.6919713061431	1.64502222942634e-10	1.5289746952396e-06	0.687989366168712	chr3	101431278	101432260	1.74329571218806	101497569	65800	rs1460097
kgp10497271	LOC285359	7.6919713061431	1.64502222942634e-10	1.5289746952396e-06	0.687989366168712	chr3	101431278	101432260	1.74329571218806	101499275	67506	rs17412601
rs4342086	LOC285359	7.6919713061431	1.64502222942634e-10	1.5289746952396e-06	0.687989366168712	chr3	101431278	101432260	1.74329571218806	101503765	71996	rs4342086
rs17347156	LOC285359	7.6919713061431	1.64502222942634e-10	1.5289746952396e-06	0.687989366168712	chr3	101431278	101432260	1.74329571218806	101504674	72905	rs17347156
rs964975	PCBP3	7.69177935467307	1.64626504099565e-10	1.52945487506829e-06	1.62491537409483	chr21	47269875	47362368	2.31752337158344	47259576	56545.5	rs964975
kgp4660036	ESPNL	7.68935023210804	1.66207409721823e-10	1.54346136646603e-06	1.51683990136104	chr2	239008951	239041928	1.70575793758912	238973703	51736.5	rs13002901
rs6979575	FLJ45340	7.68232378255964	1.7086637161698e-10	1.58532815393102e-06	27.9334218316661	chr7	128281295	128301052	103.57754178379	128312022	20848.5	rs6979575
kgp777922	FLJ45340	7.68232378255964	1.7086637161698e-10	1.58532815393102e-06	27.9334218316661	chr7	128281295	128301052	103.57754178379	128312704	21530.5	rs10265601
kgp6442099	TSPAN10	7.68100326441485	1.7175643486886e-10	1.59078317467908e-06	0.118346685663906	chr17	79609349	79615779	0.133464512004244	79577697	34867	rs72149146
rs6565612	TSPAN10	7.68100326441485	1.7175643486886e-10	1.59078317467908e-06	0.118346685663906	chr17	79609349	79615779	0.133464512004244	79602820	9744	rs6565612
kgp3156681	TSPAN10	7.68100326441485	1.7175643486886e-10	1.59078317467908e-06	0.118346685663906	chr17	79609349	79615779	0.133464512004244	79619226	6662	rs7406828
rs6795586	SPTSSB	7.6799707813187	1.72455585992503e-10	1.59655651922923e-06	0.407277338447271	chr3	161062580	161089871	0.448575649105533	160897701	178524.5	rs6795586
rs11590498	EFCAB2	7.67838327472637	1.73536134152132e-10	1.60303684251206e-06	8.05027984953532	chr1	245133171	245288530	25.8240562558957	245135714	75136.5	rs11590498
rs1021282	EFCAB2	7.67838327472637	1.73536134152132e-10	1.60303684251206e-06	8.05027984953532	chr1	245133171	245288530	25.8240562558957	245144712	66138.5	rs1021282
kgp537183	EFCAB2	7.67838327472637	1.73536134152132e-10	1.60303684251206e-06	8.05027984953532	chr1	245133171	245288530	25.8240562558957	245148399	62451.5	rs12409596
rs12403396	EFCAB2	7.67838327472637	1.73536134152132e-10	1.60303684251206e-06	8.05027984953532	chr1	245133171	245288530	25.8240562558957	245148734	62116.5	rs12403396
rs10927369	EFCAB2	7.67838327472637	1.73536134152132e-10	1.60303684251206e-06	8.05027984953532	chr1	245133171	245288530	25.8240562558957	245179960	30890.5	rs10927369
rs12481545	CPNE1	-7.67609972605831	1.75102341788931e-10	1.61679553585674e-06	-10.5603538268617	chr20	34213953	34252878	46.1320230126234	34407698	174282.5	rs12481545
rs4544450	DDX11L2	7.66862103547642	1.80331423774162e-10	1.66361923254477e-06	1.81928962559103	chr2	114356605	114361294	2.45561087935042	114439648	80698.5	rs4544450
rs4544450	RPL23AP7	5.28312588399361	1.85951138370303e-06	0.00490900237006559	2.75316097778219	chr2	114368816	114384715	9.75365499045195	114439648	62882.5	rs4544450
rs6800541	SCN10A	-7.66533796832822	1.82676020225543e-10	1.68377388515861e-06	-0.222323428827934	chr3	38738837	38835501	0.335986075720359	38774832	12337	rs6800541
rs4082339	MYOZ1	7.66485176457633	1.8302582548325e-10	1.68626016462415e-06	52.3657064819762	chr10	75391412	75401515	42.131416018656	75539812	143348.5	rs4082339
rs9820939	MUC4	7.66358463974619	1.83940626982164e-10	1.69394743755073e-06	0.681271709849533	chr3	195473638	195538844	0.738069186090025	195750742	244501	rs9820939
rs2747430	ZFP57	7.66147968067304	1.85470428062382e-10	1.70728917433474e-06	3.71026671328348	chr6	943126	29644931	2.02813076955316	29648506	14354477.5	rs2747430
rs6927154	MICA	-7.6577032267905	1.88246985714856e-10	1.73133449050657e-06	-8.13957665271537	chr6	2661007	31383090	23.101500535821	31353541	14331492.5	rs6927154
rs6580519	SPINK5	7.65396769371898	1.91034374319022e-10	1.7562036016047e-06	3.23233311673242	chr5	147443535	147516925	3.65199223008021	147474639	5591	rs6580519
kgp1354630	FAHD1	7.65071544966168	1.93494749917364e-10	1.77727062738991e-06	7.30062077699269	chr16	1877225	1890203	27.1096335883629	1963989	80275	rs1657144
kgp4706377	SPTSSB	7.64776683968279	1.95752815554819e-10	1.79722742074523e-06	0.423365937447195	chr3	161062580	161089871	0.448575649105533	160877613	198612.5	rs6441362
rs11783967	DDHD2	7.64586870294147	1.97220352523581e-10	1.80597746583504e-06	7.98886169458931	chr8	38089009	38120287	85.4527195697044	38036165	68483	rs11783967
kgp10486949	DDHD2	7.64586870294147	1.97220352523581e-10	1.80597746583504e-06	7.98886169458931	chr8	38089009	38120287	85.4527195697044	38039433	65215	rs11779986
kgp6558176	DDHD2	7.64586870294147	1.97220352523581e-10	1.80597746583504e-06	7.98886169458931	chr8	38089009	38120287	85.4527195697044	38049439	55209	rs10112856
kgp3569684	DDHD2	7.64586870294147	1.97220352523581e-10	1.80597746583504e-06	7.98886169458931	chr8	38089009	38120287	85.4527195697044	38049622	55026	rs16887258
kgp1807986	DDHD2	7.64586870294147	1.97220352523581e-10	1.80597746583504e-06	7.98886169458931	chr8	38089009	38120287	85.4527195697044	38068324	36324	rs1043782
rs2549779	ERAP1	4.85190450771958	9.06336430761726e-06	0.0172247869976128	7.70899747379803	chr5	96096514	96149848	72.4658469132768	96216387	93206	rs2549779
rs2549779	ERAP2	-7.64529356659812	1.97667186285717e-10	1.80771130783103e-06	-24.353578654351	chr5	96211644	96255406	28.894810823245	96216387	17138	rs2549779
rs1230361	ERAP2	7.64529356659812	1.9766718628572e-10	1.80771130783103e-06	24.353578654351	chr5	96211644	96255406	28.894810823245	96213171	20354	rs1230361
rs1230361	ERAP1	-4.85190450771958	9.06336430761726e-06	0.0172247869976128	-7.70899747379803	chr5	96096514	96149848	72.4658469132768	96213171	89990	rs1230361
[truncated: 14,140 more rows]
